# Supplementary material for: Molecular evidence that the Channel Islands populations of the orange-crowned warbler (Oreothlypis celata; Aves: Passeriformes: Parulidae) represent a distinct evolutionary lineage
Source: PeerJ. 2019 Aug 6;7:e7388. doi: 10.7717/peerj.7388 (PMC6688592; doi:10.7717/peerj.7388)
Supplement: Table S1 — We provide the identifying codes and taxon of each Oreothlypis sample used in this study (including the O. ruficapilla samples used as outgroups). The institution and collection codes that precede the specimen number in each specimen identifier match those of the National Center for Biotechnology Information (NCBI) BioCollections database. We list the collections that archive each sample as well as additional information for each sample, including specific location, county, state, country, and date of collection. For the O. celata samples, we also provide a number to denote the ND2 haplotype in the column “ND2 Hap Num”, which matches the numbers used in the haplotype network figures. We list the subspecies of O. celata in the column “Ssp” and the population designation of the sample within the “8 populations” schema in the column “Population”. We provide the NCBI GenBank Accession numbers for all of the ND2 sequences we produced. [file peerj-07-7388-s001.xlsx]

## Sheet: Sheet1
Table S1. Specimen data. We provide the identifying codes and taxon of each Oreothlypis sample used in this study (including the O. ruficapilla samples used as outgroups). The institution and collection codes that precede the specimen number in each specimen identifier match those of the National Center for Biotechnology Information (NCBI) BioCollections database. We list the collections that arc…
Specimen Identifier	Specimen Collection	Other Sample Identifier	Genus	Species	Ssp	GenBank Accession No.	ND2 Hap Num	Population	Specific Collection Location	County	State / Province	Country	Date Collected
MVZ:Bird:174037	Bird Collection, Museum of Vertebrate Zoology, University of California, Berkeley, California, U.S.A.	ZRH020	Oreothlypis	celata	sordida	MG686654	1	Channel Islands	0.75 mi W Stanton Ranch, Santa Cruz Island	Santa Barbara Co.	California	U.S.A.	1994-04-27
MVZ:Bird:174038	Bird Collection, Museum of Vertebrate Zoology, University of California, Berkeley, California, U.S.A.	ZRH021	Oreothlypis	celata	sordida	MG686655	1	Channel Islands	0.75 mi W Stanton Ranch, Santa Cruz Island	Santa Barbara Co.	California	U.S.A.	1994-04-27
MVZ:Bird:174039	Bird Collection, Museum of Vertebrate Zoology, University of California, Berkeley, California, U.S.A.	ZRH022	Oreothlypis	celata	sordida	MG686656	1	Channel Islands	1.25 mi W and 0.5 mi S Stanton Ranch, Santa Cruz Island	Santa Barbara Co.	California	U.S.A.	1994-04-26
MVZ:Bird:174040	Bird Collection, Museum of Vertebrate Zoology, University of California, Berkeley, California, U.S.A.	ZRH023	Oreothlypis	celata	sordida	MG686657	1	Channel Islands	1.25 mi W and 0.5 mi S Stanton Ranch, Santa Cruz Island	Santa Barbara Co.	California	U.S.A.	1994-04-26
MVZ:Bird:174041	Bird Collection, Museum of Vertebrate Zoology, University of California, Berkeley, California, U.S.A.	ZRH024	Oreothlypis	celata	sordida	MG686658	1	Channel Islands	1.25 mi W and 0.5 mi S Stanton Ranch, Santa Cruz Island	Santa Barbara Co.	California	U.S.A.	1994-04-26
MVZ:Bird:174047	Bird Collection, Museum of Vertebrate Zoology, University of California, Berkeley, California, U.S.A.	ZRH025	Oreothlypis	celata	sordida	MG686659	1	Channel Islands	Sweetwater Canyon, 0.25 mi S and 1 mi W Mt. Banning, Santa Catalina Island	Los Angeles Co.	California	U.S.A.	1994-05-04
MVZ:Bird:174048	Bird Collection, Museum of Vertebrate Zoology, University of California, Berkeley, California, U.S.A.	ZRH026	Oreothlypis	celata	sordida	MG686660	17	Channel Islands	Sweetwater Canyon, 0.25 mi S and 1 mi W Mt. Banning, Santa Catalina Island	Los Angeles Co.	California	U.S.A.	1994-05-04
MVZ:Bird:174049	Bird Collection, Museum of Vertebrate Zoology, University of California, Berkeley, California, U.S.A.	ZRH027	Oreothlypis	celata	sordida	MG686661	18	Channel Islands	Sweetwater Canyon, 0.25 mi S and 1 mi W Mt. Banning, Santa Catalina Island	Los Angeles Co.	California	U.S.A.	1994-05-05
MVZ:Bird:177016	Bird Collection, Museum of Vertebrate Zoology, University of California, Berkeley, California, U.S.A.	ZRH029	Oreothlypis	celata	sordida	MG686663	1	Channel Islands	Sweetwater Canyon, Santa Catalina Island	Los Angeles Co.	California	U.S.A.	1995-04-12
MVZ:Bird:177017	Bird Collection, Museum of Vertebrate Zoology, University of California, Berkeley, California, U.S.A.	ZRH030	Oreothlypis	celata	sordida	MG686664	1	Channel Islands	Sweetwater Canyon, Santa Catalina Island	Los Angeles Co.	California	U.S.A.	1995-04-12
MVZ:Bird:174042	Bird Collection, Museum of Vertebrate Zoology, University of California, Berkeley, California, U.S.A.	ZRH034	Oreothlypis	celata	sordida	MG686667	1	Channel Islands	0.75 mi W and 0.5 mi S Stanton Ranch, Santa Cruz Island	Santa Barbara Co.	California	U.S.A.	1994-04-27
MVZ:Bird:174043	Bird Collection, Museum of Vertebrate Zoology, University of California, Berkeley, California, U.S.A.	ZRH035	Oreothlypis	celata	sordida	MG686668	1	Channel Islands	0.5 mi S and 0.25 mi W Prisoner's Harbor, NE side of Santa Cruz Island	Santa Barbara Co.	California	U.S.A.	1994-04-28
MVZ:Bird:174044	Bird Collection, Museum of Vertebrate Zoology, University of California, Berkeley, California, U.S.A.	ZRH036	Oreothlypis	celata	sordida	MG686669	1	Channel Islands	0.5 mi S and 0.25 mi W Prisoner's Harbor, NE side of Santa Cruz Island	Santa Barbara Co.	California	U.S.A.	1994-04-28
MVZ:Bird:174045	Bird Collection, Museum of Vertebrate Zoology, University of California, Berkeley, California, U.S.A.	ZRH037	Oreothlypis	celata	sordida	MG686670	1	Channel Islands	1 mi S and 1 mi W Prisoner's Harbor, NE side of Santa Cruz Island	Santa Barbara Co.	California	U.S.A.	1994-04-29
MVZ:Bird:174046	Bird Collection, Museum of Vertebrate Zoology, University of California, Berkeley, California, U.S.A.	ZRH038	Oreothlypis	celata	sordida	MG686671	1	Channel Islands	1 mi S and 1 mi W Prisoner's Harbor, NE side of Santa Cruz Island	Santa Barbara Co.	California	U.S.A.	1994-04-29
MVZ:Bird:177011	Bird Collection, Museum of Vertebrate Zoology, University of California, Berkeley, California, U.S.A.	ZRH040	Oreothlypis	celata	sordida	MG686673	1	Channel Islands	0.5 mi S and 0.5 mi W Prisoner's Harbor, Santa Cruz Island	Santa Barbara Co.	California	U.S.A.	1995-04-18
MVZ:Bird:177012	Bird Collection, Museum of Vertebrate Zoology, University of California, Berkeley, California, U.S.A.	ZRH041	Oreothlypis	celata	sordida	MG686674	1	Channel Islands	0.5 mi S and 0.5 mi W Prisoner's Harbor, Santa Cruz Island	Santa Barbara Co.	California	U.S.A.	1995-04-18
MVZ:Bird:177013	Bird Collection, Museum of Vertebrate Zoology, University of California, Berkeley, California, U.S.A.	ZRH042	Oreothlypis	celata	sordida	MG686675	1	Channel Islands	0.5 mi S and 0.5 mi W Prisoner's Harbor, Santa Cruz Island	Santa Barbara Co.	California	U.S.A.	1995-04-18
MVZ:Bird:177014	Bird Collection, Museum of Vertebrate Zoology, University of California, Berkeley, California, U.S.A.	ZRH043	Oreothlypis	celata	sordida	MG686676	1	Channel Islands	0.5 mi S and 0.5 mi W Prisoner's Harbor, Santa Cruz Island	Santa Barbara Co.	California	U.S.A.	1995-04-18
MVZ:Bird:177015	Bird Collection, Museum of Vertebrate Zoology, University of California, Berkeley, California, U.S.A.	ZRH044	Oreothlypis	celata	sordida	MG686677	1	Channel Islands	0.5 mi S and 0.5 mi W Prisoner's Harbor, Santa Cruz Island	Santa Barbara Co.	California	U.S.A.	1995-04-18
MVZ:Bird:177018	Bird Collection, Museum of Vertebrate Zoology, University of California, Berkeley, California, U.S.A.	ZRH045	Oreothlypis	celata	sordida	MG686678	1	Channel Islands	Sweetwater Canyon, Santa Catalina Island	Los Angeles Co.	California	U.S.A.	1995-04-12
MVZ:Bird:177019	Bird Collection, Museum of Vertebrate Zoology, University of California, Berkeley, California, U.S.A.	ZRH046	Oreothlypis	celata	sordida	MG686679	1	Channel Islands	Sweetwater Canyon, Santa Catalina Island	Los Angeles Co.	California	U.S.A.	1995-04-12
MVZ:Bird:177020	Bird Collection, Museum of Vertebrate Zoology, University of California, Berkeley, California, U.S.A.	ZRH047	Oreothlypis	celata	sordida	MG686680	1	Channel Islands	Sweetwater Canyon, Santa Catalina Island	Los Angeles Co.	California	U.S.A.	1995-04-12
MVZ:Bird:177021	Bird Collection, Museum of Vertebrate Zoology, University of California, Berkeley, California, U.S.A.	ZRH048	Oreothlypis	celata	sordida	MG686681	1	Channel Islands	Sweetwater Canyon, Santa Catalina Island	Los Angeles Co.	California	U.S.A.	1995-04-12
MVZ:Bird:177022	Bird Collection, Museum of Vertebrate Zoology, University of California, Berkeley, California, U.S.A.	ZRH049	Oreothlypis	celata	sordida	MG686682	1	Channel Islands	Middle Canyon, Santa Catalina Island	Los Angeles Co.	California	U.S.A.	1995-04-11
MVZ:Bird:177023	Bird Collection, Museum of Vertebrate Zoology, University of California, Berkeley, California, U.S.A.	ZRH050	Oreothlypis	celata	sordida	MG686683	1	Channel Islands	Middle Canyon, Santa Catalina Island	Los Angeles Co.	California	U.S.A.	1995-04-12
MVZ:Bird:177024	Bird Collection, Museum of Vertebrate Zoology, University of California, Berkeley, California, U.S.A.	ZRH051	Oreothlypis	celata	sordida	MG686684	22	Channel Islands	Middle Canyon, Santa Catalina Island	Los Angeles Co.	California	U.S.A.	1995-04-15
MVZ:Bird:177025	Bird Collection, Museum of Vertebrate Zoology, University of California, Berkeley, California, U.S.A.	ZRH052	Oreothlypis	celata	sordida	MG686685	1	Channel Islands	Middle Canyon, Santa Catalina Island	Los Angeles Co.	California	U.S.A.	1995-04-15
MVZ:Bird:177026	Bird Collection, Museum of Vertebrate Zoology, University of California, Berkeley, California, U.S.A.	ZRH053	Oreothlypis	celata	sordida	MG686686	1	Channel Islands	Middle Canyon, Santa Catalina Island	Los Angeles Co.	California	U.S.A.	1995-04-15
MVZ:Bird:177027	Bird Collection, Museum of Vertebrate Zoology, University of California, Berkeley, California, U.S.A.	ZRH054	Oreothlypis	celata	sordida	MG686687	1	Channel Islands	Middle Canyon, Santa Catalina Island	Los Angeles Co.	California	U.S.A.	1995-04-15
MVZ:Bird:173951	Bird Collection, Museum of Vertebrate Zoology, University of California, Berkeley, California, U.S.A.	ZRH005	Oreothlypis	celata	celata	MG686640	5	Fairbanks	Fairbanks North Star Borough, 6 mi N and 9 mi W Olnes, Mile 24 along Hwy. 2		Alaska	U.S.A.	1993-06-06
MVZ:Bird:173952	Bird Collection, Museum of Vertebrate Zoology, University of California, Berkeley, California, U.S.A.	ZRH006	Oreothlypis	celata	celata	MG686641	6	Fairbanks	Fairbanks North Star Borough, 6 mi N and 9 mi W Olnes, Mile 24 along Hwy. 2		Alaska	U.S.A.	1993-06-06
MVZ:Bird:173953	Bird Collection, Museum of Vertebrate Zoology, University of California, Berkeley, California, U.S.A.	ZRH007	Oreothlypis	celata	celata	MG686642	6	Fairbanks	Fairbanks North Star Borough, 6 mi N and 9 mi W Olnes, Mile 24 along Hwy. 2		Alaska	U.S.A.	1993-06-06
MVZ:Bird:173954	Bird Collection, Museum of Vertebrate Zoology, University of California, Berkeley, California, U.S.A.	ZRH008	Oreothlypis	celata	celata	MG686643	7	Fairbanks	Fairbanks North Star Borough, 6 mi N and 9 mi W Olnes, Mile 24 along Hwy. 2		Alaska	U.S.A.	1993-06-07
MVZ:Bird:173955	Bird Collection, Museum of Vertebrate Zoology, University of California, Berkeley, California, U.S.A.	ZRH009	Oreothlypis	celata	celata	MG686644	6	Fairbanks	Fairbanks North Star Borough, 6 mi N and 6 mi W Olnes, Mile 19 along Hwy. 2		Alaska	U.S.A.	1993-06-07
MVZ:Bird:173956	Bird Collection, Museum of Vertebrate Zoology, University of California, Berkeley, California, U.S.A.	ZRH059	Oreothlypis	celata	celata	MG686692	25	Fairbanks	Fairbanks North Star Borough, 2 mi N Olnes, near Chatanika River Crossing with Hwy. 2		Alaska	U.S.A.	1993-06-09
MVZ:Bird:173957	Bird Collection, Museum of Vertebrate Zoology, University of California, Berkeley, California, U.S.A.	ZRH060	Oreothlypis	celata	celata	MG686693	26	Fairbanks	Fairbanks North Star Borough, 2 mi N Olnes, near Chatanika River Crossing with Hwy. 2		Alaska	U.S.A.	1993-06-09
MVZ:Bird:173958	Bird Collection, Museum of Vertebrate Zoology, University of California, Berkeley, California, U.S.A.	ZRH061	Oreothlypis	celata	celata	MG686694	27	Fairbanks	Fairbanks North Star Borough, 2 mi W Olnes, near Chatanika River Crossing with Hwy. 2		Alaska	U.S.A.	1993-06-09
MVZ:Bird:173959	Bird Collection, Museum of Vertebrate Zoology, University of California, Berkeley, California, U.S.A.	ZRH062	Oreothlypis	celata	celata	MG686695	5	Fairbanks	Fairbanks North Star Borough, 2 mi W Olnes, near Chatanika River Crossing with Hwy. 2		Alaska	U.S.A.	1993-06-09
MVZ:Bird:173960	Bird Collection, Museum of Vertebrate Zoology, University of California, Berkeley, California, U.S.A.	ZRH063	Oreothlypis	celata	celata	MG686696	9	Fairbanks	Fairbanks North Star Borough, 3 mi N Ester, Ester Dome Rd.		Alaska	U.S.A.	1993-06-08
MVZ:Bird:173961	Bird Collection, Museum of Vertebrate Zoology, University of California, Berkeley, California, U.S.A.	ZRH064	Oreothlypis	celata	celata	MG686697	28	Fairbanks	Fairbanks North Star Borough, 3 mi N Ester, Ester Dome Rd.		Alaska	U.S.A.	1993-06-08
MVZ:Bird:173962	Bird Collection, Museum of Vertebrate Zoology, University of California, Berkeley, California, U.S.A.	ZRH065	Oreothlypis	celata	celata	MG686698	6	Fairbanks	Fairbanks North Star Borough, 4 mi W Ester, Old Nenana Hwy.		Alaska	U.S.A.	1993-06-08
MVZ:Bird:173963	Bird Collection, Museum of Vertebrate Zoology, University of California, Berkeley, California, U.S.A.	ZRH066	Oreothlypis	celata	celata	MG686699	5	Fairbanks	Fairbanks North Star Borough, 4 mi S and 6 mi W Ester, along Power line via Hwy. 3		Alaska	U.S.A.	1993-06-12
MVZ:Bird:173964	Bird Collection, Museum of Vertebrate Zoology, University of California, Berkeley, California, U.S.A.	ZRH067	Oreothlypis	celata	celata	MG686700	29	Fairbanks	Fairbanks North Star Borough, 4 mi S and 6 mi W Ester, along Power line via Hwy. 3		Alaska	U.S.A.	1993-06-12
MVZ:Bird:173965	Bird Collection, Museum of Vertebrate Zoology, University of California, Berkeley, California, U.S.A.	ZRH068	Oreothlypis	celata	celata	MG686701	5	Fairbanks	Fairbanks North Star Borough, Sheep Creek Rd.		Alaska	U.S.A.	1993-06-11
212035969	Vicki Friesen, Kimberley Lemmen, Scott Taylor, Theresa Burg, and Roger Bull of Queen’s University and the Canadian Museum of Nature. Canadian Wildlife Service band # 212035969.	ZRH210	Oreothlypis	celata	lutescens	MG686802	9	Haida Gwaii	Low Island, Haida Gwaii		British Columbia	Canada	2003-07-06
212035970	Vicki Friesen, Kimberley Lemmen, Scott Taylor, Theresa Burg, and Roger Bull of Queen’s University and the Canadian Museum of Nature. Canadian Wildlife Service band # 212035970.	ZRH211	Oreothlypis	celata	lutescens	MG686803	9	Haida Gwaii	Low Island, Haida Gwaii		British Columbia	Canada	2003-07-06
184071646	Vicki Friesen, Kimberley Lemmen, Scott Taylor, Theresa Burg, and Roger Bull of Queen’s University and the Canadian Museum of Nature. Canadian Wildlife Service band # 184071646.	ZRH212	Oreothlypis	celata	lutescens	MG686804	67	Haida Gwaii	Reef Island, Haida Gwaii		British Columbia	Canada	2003-06-19
212019724	Vicki Friesen, Kimberley Lemmen, Scott Taylor, Theresa Burg, and Roger Bull of Queen’s University and the Canadian Museum of Nature. Canadian Wildlife Service band # 212019724.	ZRH213	Oreothlypis	celata	lutescens	MG686805	4	Haida Gwaii	West Skedans, Haida Gwaii		British Columbia	Canada	2003-06-18
212035967	Vicki Friesen, Kimberley Lemmen, Scott Taylor, Theresa Burg, and Roger Bull of Queen’s University and the Canadian Museum of Nature. Canadian Wildlife Service band # 212035967.	ZRH214	Oreothlypis	celata	lutescens	MG686806	13	Haida Gwaii	West Skedans, Haida Gwaii		British Columbia	Canada	2003-07-02
212035968	Vicki Friesen, Kimberley Lemmen, Scott Taylor, Theresa Burg, and Roger Bull of Queen’s University and the Canadian Museum of Nature. Canadian Wildlife Service band # 212035968.	ZRH215	Oreothlypis	celata	lutescens	MG686807	13	Haida Gwaii	West Skedans, Haida Gwaii		British Columbia	Canada	2003-07-02
223069225	Vicki Friesen, Kimberley Lemmen, Scott Taylor, Theresa Burg, and Roger Bull of Queen’s University and the Canadian Museum of Nature. Canadian Wildlife Service band # 223069225.	ZRH216	Oreothlypis	celata	lutescens	MG686808	13	Haida Gwaii	Reef Island, Haida Gwaii		British Columbia	Canada	2003-06-19
230069201	Vicki Friesen, Kimberley Lemmen, Scott Taylor, Theresa Burg, and Roger Bull of Queen’s University and the Canadian Museum of Nature. Canadian Wildlife Service band # 230069201.	ZRH217	Oreothlypis	celata	lutescens	MG686809	68	Haida Gwaii	East Limestone Island, Haida Gwaii		British Columbia	Canada	2003-06-08
230069204	Vicki Friesen, Kimberley Lemmen, Scott Taylor, Theresa Burg, and Roger Bull of Queen’s University and the Canadian Museum of Nature. Canadian Wildlife Service band # 230069204.	ZRH218	Oreothlypis	celata	lutescens	MG686810	21	Haida Gwaii	East Limestone Island, Haida Gwaii		British Columbia	Canada	2003-06-10
230069217	Vicki Friesen, Kimberley Lemmen, Scott Taylor, Theresa Burg, and Roger Bull of Queen’s University and the Canadian Museum of Nature. Canadian Wildlife Service band # 230069217.	ZRH219	Oreothlypis	celata	lutescens	MG686811	13	Haida Gwaii	West Skedans, Haida Gwaii		British Columbia	Canada	2003-06-18
230069219	Vicki Friesen, Kimberley Lemmen, Scott Taylor, Theresa Burg, and Roger Bull of Queen’s University and the Canadian Museum of Nature. Canadian Wildlife Service band # 230069219.	ZRH220	Oreothlypis	celata	lutescens	MG686812	69	Haida Gwaii	West Skedans, Haida Gwaii		British Columbia	Canada	2003-06-18
230069224	Vicki Friesen, Kimberley Lemmen, Scott Taylor, Theresa Burg, and Roger Bull of Queen’s University and the Canadian Museum of Nature. Canadian Wildlife Service band # 230069224.	ZRH221	Oreothlypis	celata	lutescens	MG686813	14	Haida Gwaii	Reef Island, Haida Gwaii		British Columbia	Canada	2003-06-19
230069227	Vicki Friesen, Kimberley Lemmen, Scott Taylor, Theresa Burg, and Roger Bull of Queen’s University and the Canadian Museum of Nature. Canadian Wildlife Service band # 230069227.	ZRH222	Oreothlypis	celata	lutescens	MG686814	14	Haida Gwaii	Reef Island, Haida Gwaii		British Columbia	Canada	2003-06-19
230069235	Vicki Friesen, Kimberley Lemmen, Scott Taylor, Theresa Burg, and Roger Bull of Queen’s University and the Canadian Museum of Nature. Canadian Wildlife Service band # 230069235.	ZRH223	Oreothlypis	celata	lutescens	MG686815	13	Haida Gwaii	Low Island, Haida Gwaii		British Columbia	Canada	2003-06-21
230069276	Vicki Friesen, Kimberley Lemmen, Scott Taylor, Theresa Burg, and Roger Bull of Queen’s University and the Canadian Museum of Nature. Canadian Wildlife Service band # 230069276.	ZRH224	Oreothlypis	celata	lutescens	MG686816	13	Haida Gwaii	East Limestone Island, Haida Gwaii		British Columbia	Canada	2003-06-29
230069280	Vicki Friesen, Kimberley Lemmen, Scott Taylor, Theresa Burg, and Roger Bull of Queen’s University and the Canadian Museum of Nature. Canadian Wildlife Service band # 230069280.	ZRH225	Oreothlypis	celata	lutescens	MG686817	70	Haida Gwaii	Low Island, Haida Gwaii		British Columbia	Canada	2003-07-01
230069281	Vicki Friesen, Kimberley Lemmen, Scott Taylor, Theresa Burg, and Roger Bull of Queen’s University and the Canadian Museum of Nature. Canadian Wildlife Service band # 230069281.	ZRH226	Oreothlypis	celata	lutescens	MG686818	13	Haida Gwaii	Low Island, Haida Gwaii		British Columbia	Canada	2003-07-01
230069282	Vicki Friesen, Kimberley Lemmen, Scott Taylor, Theresa Burg, and Roger Bull of Queen’s University and the Canadian Museum of Nature. Canadian Wildlife Service band # 230069282.	ZRH227	Oreothlypis	celata	lutescens	MG686819	13	Haida Gwaii	Low Island, Haida Gwaii		British Columbia	Canada	2003-07-01
230069284	Vicki Friesen, Kimberley Lemmen, Scott Taylor, Theresa Burg, and Roger Bull of Queen’s University and the Canadian Museum of Nature. Canadian Wildlife Service band # 230069284.	ZRH228	Oreothlypis	celata	lutescens	MG686820	71	Haida Gwaii	Low Island, Haida Gwaii		British Columbia	Canada	2003-07-01
230069293	Vicki Friesen, Kimberley Lemmen, Scott Taylor, Theresa Burg, and Roger Bull of Queen’s University and the Canadian Museum of Nature. Canadian Wildlife Service band # 230069293.	ZRH229	Oreothlypis	celata	lutescens	MG686821	72	Haida Gwaii	Reef Island, Haida Gwaii		British Columbia	Canada	2003-06-23
MVZ:Bird:173504	Bird Collection, Museum of Vertebrate Zoology, University of California, Berkeley, California, U.S.A.	ZRH002	Oreothlypis	celata	orestera	MG686637	2	Nevada	Toiyabe Range, Cahill Canyon, 1.5 mi S and 0.5 mi E Austin summit	Lander Co.	Nevada	U.S.A.	1992-06-12
MVZ:Bird:173505	Bird Collection, Museum of Vertebrate Zoology, University of California, Berkeley, California, U.S.A.	ZRH003	Oreothlypis	celata	orestera	MG686638	3	Nevada	Toiyabe Range, Cahill Canyon, 1.5 mi S and 0.5 mi E Austin summit	Lander Co.	Nevada	U.S.A.	1992-06-13
MVZ:Bird:173507	Bird Collection, Museum of Vertebrate Zoology, University of California, Berkeley, California, U.S.A.	ZRH017	Oreothlypis	celata	orestera	MG686651	15	Nevada	E slope Toquima Range, 1.25 mi N and 0.5 mi E White Rock Mt.	Nye Co.	Nevada	U.S.A.	1992-06-15
MVZ:Bird:173735	Bird Collection, Museum of Vertebrate Zoology, University of California, Berkeley, California, U.S.A.	ZRH018	Oreothlypis	celata	orestera	MG686652	8	Nevada	Pine Forest Range, Theodore Basin, 3.5 mi N and 2.5 mi E Duffer Peak	Humboldt Co.	Nevada	U.S.A.	1993-06-22
MVZ:Bird:173736	Bird Collection, Museum of Vertebrate Zoology, University of California, Berkeley, California, U.S.A.	ZRH019	Oreothlypis	celata	orestera	MG686653	16	Nevada	Pine Forest Range, Theodore Basin, 3.5 mi N and 2.5 mi E Duffer Peak	Humboldt Co.	Nevada	U.S.A.	1993-06-22
MVZ:Bird:173506	Bird Collection, Museum of Vertebrate Zoology, University of California, Berkeley, California, U.S.A.	ZRH055	Oreothlypis	celata	orestera	MG686688	23	Nevada	Toiyabe Range, Cahill Canyon, 1.5 mi S and 0.5 mi E Austin summit	Lander Co.	Nevada	U.S.A.	1992-06-13
MVZ:Bird:173737	Bird Collection, Museum of Vertebrate Zoology, University of California, Berkeley, California, U.S.A.	ZRH056	Oreothlypis	celata	orestera	MG686689	24	Nevada	Pine Forest Range, Theodore Basin, 3.5 mi N and 2.5 mi E Duffer Peak	Humboldt Co.	Nevada	U.S.A.	1993-06-22
MVZ:Bird:173738	Bird Collection, Museum of Vertebrate Zoology, University of California, Berkeley, California, U.S.A.	ZRH057	Oreothlypis	celata	orestera	MG686690	19	Nevada	Pine Forest Range, Theodore Basin, 3.5 mi N and 2.5 mi E Duffer Peak	Humboldt Co.	Nevada	U.S.A.	1993-06-22
MVZ:Bird:173739	Bird Collection, Museum of Vertebrate Zoology, University of California, Berkeley, California, U.S.A.	ZRH058	Oreothlypis	celata	orestera	MG686691	19	Nevada	Pine Forest Range, Theodore Basin, 3.5 mi N and 2.5 mi E Duffer Peak	Humboldt Co.	Nevada	U.S.A.	1993-06-22
MVZ:Bird:173966	Bird Collection, Museum of Vertebrate Zoology, University of California, Berkeley, California, U.S.A.	ZRH069	Oreothlypis	celata	orestera	MG686702	30	Nevada	Pine Forest Mts., Theodore Basin, 4 mi N and 2.5 mi E Duffer Peak	Humboldt Co.	Nevada	U.S.A.	1993-06-22
MVZ:Bird:173967	Bird Collection, Museum of Vertebrate Zoology, University of California, Berkeley, California, U.S.A.	ZRH070	Oreothlypis	celata	orestera	MG686703	19	Nevada	Pine Forest Mts., Theodore Basin, 4 mi N and 2.5 mi E Duffer Peak	Humboldt Co.	Nevada	U.S.A.	1993-06-22
MVZ:Bird:173968	Bird Collection, Museum of Vertebrate Zoology, University of California, Berkeley, California, U.S.A.	ZRH071	Oreothlypis	celata	orestera	MG686704	19	Nevada	Pine Forest Mts., Theodore Basin, 4 mi N and 2.5 mi E Duffer Peak	Humboldt Co.	Nevada	U.S.A.	1993-06-22
MVZ:Bird:173969	Bird Collection, Museum of Vertebrate Zoology, University of California, Berkeley, California, U.S.A.	ZRH078	Oreothlypis	celata	orestera	MG686710	19	Nevada	Pine Forest Mts., Theodore Basin, 4 mi N and 2.5 mi E Duffer Peak	Humboldt Co.	Nevada	U.S.A.	1993-06-22
MVZ:Bird:173970	Bird Collection, Museum of Vertebrate Zoology, University of California, Berkeley, California, U.S.A.	ZRH079	Oreothlypis	celata	orestera	MG686711	32	Nevada	Pine Forest Mts., Theodore Basin, 4 mi N and 2.5 mi E Duffer Peak	Humboldt Co.	Nevada	U.S.A.	1993-06-22
MVZ:Bird:173971	Bird Collection, Museum of Vertebrate Zoology, University of California, Berkeley, California, U.S.A.	ZRH080	Oreothlypis	celata	orestera	MG686712	19	Nevada	Santa Rosa Range, Lye Creek drainage, 0.25 mi N Chocolate Mt.	Humboldt Co.	Nevada	U.S.A.	1993-06-27
MVZ:Bird:173972	Bird Collection, Museum of Vertebrate Zoology, University of California, Berkeley, California, U.S.A.	ZRH081	Oreothlypis	celata	orestera	MG686713	19	Nevada	W slope Jackson Mts., Jackson Creek	Humboldt Co.	Nevada	U.S.A.	1993-06-30
MVZ:Bird:178269	Bird Collection, Museum of Vertebrate Zoology, University of California, Berkeley, California, U.S.A.	ZRH011	Oreothlypis	celata	lutescens	MH543328	9	none	Talmidge W San Diego State University	San Diego Co.	California	U.S.A.	1998-04-19
MVZ:Bird:181947	Bird Collection, Museum of Vertebrate Zoology, University of California, Berkeley, California, U.S.A.	ZRH031	Oreothlypis	celata	lutescens	MH543329	9	none	La Casa de Maria, 801 Ladera Lane, Santa Barbara	Santa Barbara Co.	California	U.S.A.	2004-04-23
MVZ:Bird:180212	Bird Collection, Museum of Vertebrate Zoology, University of California, Berkeley, California, U.S.A.	ZRH072	Oreothlypis	celata	lutescens	MH543330	53	none	Gurnsey Creek	Tehama Co.	California	U.S.A.	1998-09-15
ED26A08	Darren Irwin & Alan Brelsford, Department of Zoology & Biodiversity Research Centre, University of British Columbia, British Columbia, Canada. Canadian Wildlife Service band # 243039012. Record # ED26A08.	ZRH109	Oreothlypis	celata	orestera	MG686741	6	none	Gavin Lake		British Columbia	Canada	2005-04-26
ED30D01	Darren Irwin, Department of Zoology & Biodiversity Research Centre, University of British Columbia, British Columbia, Canada. Canadian Wildlife Service band # 231078011. Record # ED30D01.	ZRH110	Oreothlypis	celata	orestera	MG686742	46	none	Gavin Lake		British Columbia	Canada	2005-04-30
EE25D02	Darren Irwin, Department of Zoology & Biodiversity Research Centre, University of British Columbia, British Columbia, Canada. Canadian Wildlife Service band # 231078028. Record # EE25D02.	ZRH111	Oreothlypis	celata	lutescens	MG686743	39	none	Whistler Interpretive Forest		British Columbia	Canada	2005-05-25
EE29D03	Darren Irwin, Department of Zoology & Biodiversity Research Centre, University of British Columbia, British Columbia, Canada. Canadian Wildlife Service band # 231078035. Record # EE29D03.	ZRH112	Oreothlypis	celata	lutescens	MG686744	47	none	Whistler Interpretive Forest		British Columbia	Canada	2005-05-29
FI01D02	Darren Irwin, Department of Zoology & Biodiversity Research Centre, University of British Columbia, British Columbia, Canada. Canadian Wildlife Service band # 231078109. Record # FI01D02.	ZRH127	Oreothlypis	celata	lutescens	MH543331	2	none	Kluane Research Station		Yukon	Canada	2006-09-01
FI01D07	Darren Irwin, Department of Zoology & Biodiversity Research Centre, University of British Columbia, British Columbia, Canada. Canadian Wildlife Service band # 231078110. Record # FI01D07.	ZRH128	Oreothlypis	celata	lutescens	MH543332	54	none	Kluane Research Station		Yukon	Canada	2006-09-01
GF17A04	Darren Irwin & Alan Brelsford, Department of Zoology & Biodiversity Research Centre, University of British Columbia, British Columbia, Canada. Canadian Wildlife Service band # 231078373. Record # GF17A04.	ZRH132	Oreothlypis	celata	orestera	No ND2 sequence	none	none	Morchuea Lake		British Columbia	Canada	2007-06-17
GF23A05	Darren Irwin & Alan Brelsford, Department of Zoology & Biodiversity Research Centre, University of British Columbia, British Columbia, Canada. Canadian Wildlife Service band # 231078374. Record # GF23A05.	ZRH133	Oreothlypis	celata	lutescens	MG686761	6	none	Bob Quinn Lake		British Columbia	Canada	2007-06-23
RAM<CAN>:Z05.3.4	Royal Alberta Museum, Alberta, Canada	ZRH183	Oreothlypis	celata	celata	MG686791	62	none	Economy Lake Area		Alberta	Canada	2005-06-14
RAM<CAN>:Z08.2.13	Royal Alberta Museum, Alberta, Canada	ZRH184	Oreothlypis	celata	celata	MG686792	63	none	Namur Lake		Alberta	Canada	2008-06-13
RAM<CAN>:Z85.21.9	Royal Alberta Museum, Alberta, Canada	ZRH186	Oreothlypis	celata	celata	MG686794	9	none	Tungsten		Northwest Territories	Canada	1985-06-10
MVZ:Bird:169123	Bird Collection, Museum of Vertebrate Zoology, University of California, Berkeley, California, U.S.A.	ZRH001	Oreothlypis	celata	lutescens	MG686636	1	Northern California	0.5 mi N San Benito Mt.	San Benito Co.	California	U.S.A.	1983-06-08
MVZ:Bird:173508	Bird Collection, Museum of Vertebrate Zoology, University of California, Berkeley, California, U.S.A.	ZRH004	Oreothlypis	celata	lutescens	MG686639	4	Northern California	Backbone Ridge, 3 mi N and 7 mi E Project City	Shasta Co.	California	U.S.A.	1992-05-13
MVZ:Bird:176430	Bird Collection, Museum of Vertebrate Zoology, University of California, Berkeley, California, U.S.A.	ZRH010	Oreothlypis	celata	lutescens	MG686645	8	Northern California	1.5 mi S and 2 mi W Beckwourth	Plumas Co.	California	U.S.A.	1994-05-11
MVZ:Bird:179118	Bird Collection, Museum of Vertebrate Zoology, University of California, Berkeley, California, U.S.A.	ZRH012	Oreothlypis	celata	lutescens	MG686646	10	Northern California	7 Evans Place, Orinda	Contra Costa Co.	California	U.S.A.	1999-06-08
MVZ:Bird:179458	Bird Collection, Museum of Vertebrate Zoology, University of California, Berkeley, California, U.S.A.	ZRH013	Oreothlypis	celata	lutescens	MG686647	11	Northern California	University of California Sierra Foothill Range Field Station, 4.5 mi N Smartville	Yuba Co.	California	U.S.A.	2000-04-07
MVZ:Bird:179477	Bird Collection, Museum of Vertebrate Zoology, University of California, Berkeley, California, U.S.A.	ZRH014	Oreothlypis	celata	lutescens	MG686648	12	Northern California	Arnold Cabin Rd., Hastings Natural History Reservation	Monterey Co.	California	U.S.A.	2000-04-29
MVZ:Bird:179698	Bird Collection, Museum of Vertebrate Zoology, University of California, Berkeley, California, U.S.A.	ZRH015	Oreothlypis	celata	lutescens	MG686649	13	Northern California	Banding site at Gurnsey Creek, Lassen National Forest	Tehama Co.	California	U.S.A.	1999-06-18
MVZ:Bird:180523	Bird Collection, Museum of Vertebrate Zoology, University of California, Berkeley, California, U.S.A.	ZRH016	Oreothlypis	celata	lutescens	MG686650	14	Northern California	Clayton Valley Shopping Center, Clayton	Contra Costa Co.	California	U.S.A.	2001-07-14
MVZ:Bird:182474	Bird Collection, Museum of Vertebrate Zoology, University of California, Berkeley, California, U.S.A.	ZRH032	Oreothlypis	celata	lutescens	MG686665	20	Northern California	Wilson Lake	Tehama Co.	California	U.S.A.	2006-07-13
MVZ:Bird:182471	Bird Collection, Museum of Vertebrate Zoology, University of California, Berkeley, California, U.S.A.	ZRH033	Oreothlypis	celata	lutescens	MG686666	21	Northern California	Heart Lake Trailhead, 2.5 mi N and 1.5 mi E Mineral	Tehama Co.	California	U.S.A.	2006-07-18
MVZ:Bird:176431	Bird Collection, Museum of Vertebrate Zoology, University of California, Berkeley, California, U.S.A.	ZRH039	Oreothlypis	celata	lutescens	MG686672	21	Northern California	1.5 mi S and 2 mi W Beckwourth	Plumas Co.	California	U.S.A.	1994-05-12
MVZ:Bird:182466	Bird Collection, Museum of Vertebrate Zoology, University of California, Berkeley, California, U.S.A.	ZRH073	Oreothlypis	celata	lutescens	MG686705	31	Northern California	Bluff Falls, 0.75 mi S Lassen Volcanic National Park boundary on Hwy. 89	Tehama Co.	California	U.S.A.	2006-07-18
MVZ:Bird:182475	Bird Collection, Museum of Vertebrate Zoology, University of California, Berkeley, California, U.S.A.	ZRH074	Oreothlypis	celata	lutescens	MG686706	19	Northern California	Wilson Lake	Tehama Co.	California	U.S.A.	2006-07-15
MVZ:Bird:182467	Bird Collection, Museum of Vertebrate Zoology, University of California, Berkeley, California, U.S.A.	ZRH075	Oreothlypis	celata	lutescens	MG686707	1	Northern California	Bluff Falls, 0.75 mi S Lassen Volcanic National Park boundary on Hwy. 89	Tehama Co.	California	U.S.A.	2006-07-18
MVZ:Bird:182472	Bird Collection, Museum of Vertebrate Zoology, University of California, Berkeley, California, U.S.A.	ZRH076	Oreothlypis	celata	lutescens	MG686708	4	Northern California	Summit Creek, 0.5 mi N Morgan Summit	Tehama Co.	California	U.S.A.	2006-07-17
MVZ:Bird:182473	Bird Collection, Museum of Vertebrate Zoology, University of California, Berkeley, California, U.S.A.	ZRH077	Oreothlypis	celata	lutescens	MG686709	13	Northern California	Summit Creek, 0.5 mi N Morgan Summit	Tehama Co.	California	U.S.A.	2006-07-18
MVZ:Bird:179457	Bird Collection, Museum of Vertebrate Zoology, University of California, Berkeley, California, U.S.A.	ZRH082	Oreothlypis	celata	lutescens	MG686714	33	Northern California	University of California Sierra Foothill Range Field Station, 4.5 mi N Smartville	Yuba Co.	California	U.S.A.	2000-04-07
MVZ:Bird:191202	Bird Collection, Museum of Vertebrate Zoology, University of California, Berkeley, California, U.S.A.	ZRH083	Oreothlypis	celata	lutescens	MG686715	34	Northern California	Manzanita Lake, 5845 ft, Lassen Volcanic National Park	Shasta Co.	California	U.S.A.	2007-07-12
MVZ:Bird:191203	Bird Collection, Museum of Vertebrate Zoology, University of California, Berkeley, California, U.S.A.	ZRH084	Oreothlypis	celata	lutescens	MG686716	35	Northern California	Manzanita Lake, 5845 ft, Lassen Volcanic National Park	Shasta Co.	California	U.S.A.	2007-07-12
MVZ:Bird:191196	Bird Collection, Museum of Vertebrate Zoology, University of California, Berkeley, California, U.S.A.	ZRH085	Oreothlypis	celata	lutescens	MG686717	21	Northern California	USFS Rd. 17 at Manzanita Creek, 5600 ft, Lassen National Forest	Shasta Co.	California	U.S.A.	2007-07-14
MVZ:Bird:191206	Bird Collection, Museum of Vertebrate Zoology, University of California, Berkeley, California, U.S.A.	ZRH086	Oreothlypis	celata	lutescens	MG686718	36	Northern California	Upper King's Creek Meadow, 7400 ft, Lassen Volcanic National Park	Shasta Co.	California	U.S.A.	2007-07-12
MVZ:Bird:191198	Bird Collection, Museum of Vertebrate Zoology, University of California, Berkeley, California, U.S.A.	ZRH087	Oreothlypis	celata	lutescens	MG686719	37	Northern California	Manzanita Lake, 5845 ft, Lassen Volcanic National Park	Shasta Co.	California	U.S.A.	2007-07-11
MVZ:Bird:191199	Bird Collection, Museum of Vertebrate Zoology, University of California, Berkeley, California, U.S.A.	ZRH088	Oreothlypis	celata	lutescens	MG686720	19	Northern California	Manzanita Lake, 5845 ft, Lassen Volcanic National Park	Shasta Co.	California	U.S.A.	2007-07-11
MVZ:Bird:183532	Bird Collection, Museum of Vertebrate Zoology, University of California, Berkeley, California, U.S.A.	ZRH089	Oreothlypis	celata	lutescens	MG686721	38	Northern California	Big Creek, Hastings Natural History Reservation, Carmel Valley	Monterey Co.	California	U.S.A.	2007-05-26
MVZ:Bird:191204	Bird Collection, Museum of Vertebrate Zoology, University of California, Berkeley, California, U.S.A.	ZRH090	Oreothlypis	celata	lutescens	MG686722	39	Northern California	Manzanita Lake, 5845 ft, Lassen Volcanic National Park	Shasta Co.	California	U.S.A.	2007-07-14
MVZ:Bird:191200	Bird Collection, Museum of Vertebrate Zoology, University of California, Berkeley, California, U.S.A.	ZRH091	Oreothlypis	celata	lutescens	MG686723	1	Northern California	Manzanita Lake, 5845 ft, Lassen Volcanic National Park	Shasta Co.	California	U.S.A.	2007-07-11
MVZ:Bird:183528	Bird Collection, Museum of Vertebrate Zoology, University of California, Berkeley, California, U.S.A.	ZRH092	Oreothlypis	celata	lutescens	MG686724	40	Northern California	Big Creek, Hastings Natural History Reservation, Carmel Valley	Monterey Co.	California	U.S.A.	2007-05-26
MVZ:Bird:183529	Bird Collection, Museum of Vertebrate Zoology, University of California, Berkeley, California, U.S.A.	ZRH093	Oreothlypis	celata	lutescens	MG686725	10	Northern California	Big Creek, Hastings Natural History Reservation, Carmel Valley	Monterey Co.	California	U.S.A.	2007-05-26
MVZ:Bird:183533	Bird Collection, Museum of Vertebrate Zoology, University of California, Berkeley, California, U.S.A.	ZRH094	Oreothlypis	celata	lutescens	MG686726	13	Northern California	Robertson Creek, Hastings Natural History Reservation, Carmel Valley	Monterey Co.	California	U.S.A.	2007-05-27
MVZ:Bird:183534	Bird Collection, Museum of Vertebrate Zoology, University of California, Berkeley, California, U.S.A.	ZRH095	Oreothlypis	celata	lutescens	MG686727	13	Northern California	Robertson Creek, Hastings Natural History Reservation, Carmel Valley	Monterey Co.	California	U.S.A.	2007-05-27
MVZ:Bird:183535	Bird Collection, Museum of Vertebrate Zoology, University of California, Berkeley, California, U.S.A.	ZRH096	Oreothlypis	celata	lutescens	MG686728	21	Northern California	Robertson Creek, Hastings Natural History Reservation, Carmel Valley	Monterey Co.	California	U.S.A.	2007-05-27
MVZ:Bird:183536	Bird Collection, Museum of Vertebrate Zoology, University of California, Berkeley, California, U.S.A.	ZRH097	Oreothlypis	celata	lutescens	MG686729	41	Northern California	Robertson Creek, Hastings Natural History Reservation, Carmel Valley	Monterey Co.	California	U.S.A.	2007-05-27
MVZ:Bird:191201	Bird Collection, Museum of Vertebrate Zoology, University of California, Berkeley, California, U.S.A.	ZRH098	Oreothlypis	celata	lutescens	MG686730	14	Northern California	Manzanita Lake, 5845 ft, Lassen Volcanic National Park	Shasta Co.	California	U.S.A.	2007-07-12
MVZ:Bird:183530	Bird Collection, Museum of Vertebrate Zoology, University of California, Berkeley, California, U.S.A.	ZRH099	Oreothlypis	celata	lutescens	MG686731	42	Northern California	Big Creek, Hastings Natural History Reservation, Carmel Valley	Monterey Co.	California	U.S.A.	2007-05-25
MVZ:Bird:183531	Bird Collection, Museum of Vertebrate Zoology, University of California, Berkeley, California, U.S.A.	ZRH100	Oreothlypis	celata	lutescens	MG686732	11	Northern California	Big Creek, Hastings Natural History Reservation, Carmel Valley	Monterey Co.	California	U.S.A.	2007-05-25
MVZ:Bird:183537	Bird Collection, Museum of Vertebrate Zoology, University of California, Berkeley, California, U.S.A.	ZRH101	Oreothlypis	celata	lutescens	MG686733	4	Northern California	Robertson Cr., Hastings Natural History Reservation, Carmel Valley	Monterey Co.	California	U.S.A.	2007-05-26
MVZ:Bird:183538	Bird Collection, Museum of Vertebrate Zoology, University of California, Berkeley, California, U.S.A.	ZRH102	Oreothlypis	celata	lutescens	MG686734	1	Northern California	Robertson Cr., Hastings Natural History Reservation, Carmel Valley	Monterey Co.	California	U.S.A.	2007-05-26
MVZ:Bird:183539	Bird Collection, Museum of Vertebrate Zoology, University of California, Berkeley, California, U.S.A.	ZRH103	Oreothlypis	celata	lutescens	MG686735	14	Northern California	Robertson Cr., Hastings Natural History Reservation, Carmel Valley	Monterey Co.	California	U.S.A.	2007-05-26
MVZ:Bird:183540	Bird Collection, Museum of Vertebrate Zoology, University of California, Berkeley, California, U.S.A.	ZRH104	Oreothlypis	celata	lutescens	MG686736	19	Northern California	Robertson Cr., Hastings Natural History Reservation, Carmel Valley	Monterey Co.	California	U.S.A.	2007-05-26
MVZ:Bird:183541	Bird Collection, Museum of Vertebrate Zoology, University of California, Berkeley, California, U.S.A.	ZRH105	Oreothlypis	celata	lutescens	MG686737	21	Northern California	Robertson Cr., Hastings Natural History Reservation, Carmel Valley	Monterey Co.	California	U.S.A.	2007-05-26
MVZ:Bird:183542	Bird Collection, Museum of Vertebrate Zoology, University of California, Berkeley, California, U.S.A.	ZRH106	Oreothlypis	celata	lutescens	MG686738	43	Northern California	Robertson Cr., Hastings Natural History Reservation, Carmel Valley	Monterey Co.	California	U.S.A.	2007-05-26
MVZ:Bird:191197	Bird Collection, Museum of Vertebrate Zoology, University of California, Berkeley, California, U.S.A.	ZRH107	Oreothlypis	celata	lutescens	MG686739	44	Northern California	Manzanita Lake, 5845 ft, Lassen Volcanic National Park	Shasta Co.	California	U.S.A.	2007-07-11
MVZ:Bird:191205	Bird Collection, Museum of Vertebrate Zoology, University of California, Berkeley, California, U.S.A.	ZRH108	Oreothlypis	celata	lutescens	MG686740	45	Northern California	Upper King's Creek Meadow, 7400 ft, Lassen Volcanic National Park	Shasta Co.	California	U.S.A.	2007-07-11
EF20A11	Darren Irwin & Alan Brelsford, Department of Zoology & Biodiversity Research Centre, University of British Columbia, British Columbia, Canada. Canadian Wildlife Service band # 243039216. Record # EF20A11.	ZRH113	Oreothlypis	celata	orestera	MG686745	19	Northern Rocky Mountains	Golden		British Columbia	Canada	2005-06-20
EF23A05	Darren Irwin & Alan Brelsford, Department of Zoology & Biodiversity Research Centre, University of British Columbia, British Columbia, Canada. Canadian Wildlife Service band # 243039232. Record # EF23A05.	ZRH114	Oreothlypis	celata	orestera	MG686746	48	Northern Rocky Mountains	Abraham Lake		Alberta	Canada	2005-06-23
EF23A06	Darren Irwin & Alan Brelsford, Department of Zoology & Biodiversity Research Centre, University of British Columbia, British Columbia, Canada. Canadian Wildlife Service band # 243039233. Record # EF23A06.	ZRH115	Oreothlypis	celata	orestera	MG686747	49	Northern Rocky Mountains	Abraham Lake		Alberta	Canada	2005-06-23
FE16D02	Darren Irwin, Department of Zoology & Biodiversity Research Centre, University of British Columbia, British Columbia, Canada. Canadian Wildlife Service band # 231078062. Record # FE16D02.	ZRH116	Oreothlypis	celata	orestera	MG686748	50	Northern Rocky Mountains	Tumbler Ridge		British Columbia	Canada	2006-05-16
FE17D01	Darren Irwin, Department of Zoology & Biodiversity Research Centre, University of British Columbia, British Columbia, Canada. Canadian Wildlife Service band # 231078063. Record # FE17D01.	ZRH117	Oreothlypis	celata	orestera	MG686749	9	Northern Rocky Mountains	Tumbler Ridge		British Columbia	Canada	2006-05-17
FE17D02	Darren Irwin, Department of Zoology & Biodiversity Research Centre, University of British Columbia, British Columbia, Canada. Canadian Wildlife Service band # 231078064. Record # FE17D02.	ZRH118	Oreothlypis	celata	orestera	MG686750	51	Northern Rocky Mountains	Tumbler Ridge		British Columbia	Canada	2006-05-17
FE17D03	Darren Irwin, Department of Zoology & Biodiversity Research Centre, University of British Columbia, British Columbia, Canada. Canadian Wildlife Service band # 231078065. Record # FE17D03.	ZRH119	Oreothlypis	celata	orestera	MG686751	9	Northern Rocky Mountains	Tumbler Ridge		British Columbia	Canada	2006-05-17
FE19D01	Darren Irwin, Department of Zoology & Biodiversity Research Centre, University of British Columbia, British Columbia, Canada. Canadian Wildlife Service band # 231078066. Record # FE19D01.	ZRH120	Oreothlypis	celata	orestera	MG686752	52	Northern Rocky Mountains	Tumbler Ridge		British Columbia	Canada	2006-05-19
FE25D01	Darren Irwin, Department of Zoology & Biodiversity Research Centre, University of British Columbia, British Columbia, Canada. Canadian Wildlife Service band # 231078067. Record # FE25D01.	ZRH121	Oreothlypis	celata	orestera	MG686753	53	Northern Rocky Mountains	Tumbler Ridge		British Columbia	Canada	2006-05-25
FE25D03	Darren Irwin, Department of Zoology & Biodiversity Research Centre, University of British Columbia, British Columbia, Canada. Record # FE25D03.	ZRH122	Oreothlypis	celata	orestera	MG686754	48	Northern Rocky Mountains	Tumbler Ridge		British Columbia	Canada	2006-05-25
FE30T02	Darren Irwin & David Toews, Department of Zoology & Biodiversity Research Centre, University of British Columbia, British Columbia, Canada. Canadian Wildlife Service band # 243039301. Record # FE30T02.	ZRH123	Oreothlypis	celata	orestera	MG686755	39	Northern Rocky Mountains	Tumbler Ridge		British Columbia	Canada	2006-05-30
FE31D02	Darren Irwin, Department of Zoology & Biodiversity Research Centre, University of British Columbia, British Columbia, Canada. Canadian Wildlife Service band # 231078076. Record # FE31D02.	ZRH124	Oreothlypis	celata	orestera	MG686756	54	Northern Rocky Mountains	Tumbler Ridge		British Columbia	Canada	2006-05-31
FF18T01	Darren Irwin & David Toews, Department of Zoology & Biodiversity Research Centre, University of British Columbia, British Columbia, Canada. Canadian Wildlife Service band # 247099419. Record # FF18T01.	ZRH125	Oreothlypis	celata	orestera	MG686757	39	Northern Rocky Mountains	Kananaskis		Alberta	Canada	2006-06-18
GE18A07	Darren Irwin & Alan Brelsford, Department of Zoology & Biodiversity Research Centre, University of British Columbia, British Columbia, Canada. Canadian Wildlife Service band # 231078359. Record # GE18A07.	ZRH129	Oreothlypis	celata	orestera	MG686758	19	Northern Rocky Mountains	Cline River		Alberta	Canada	2007-05-18
GE23D03	Darren Irwin, Department of Zoology & Biodiversity Research Centre, University of British Columbia, British Columbia, Canada. Canadian Wildlife Service band # 231078123. Record # GE23D03.	ZRH130	Oreothlypis	celata	orestera	MG686759	9	Northern Rocky Mountains	Tumbler Ridge, Quality Creek area		British Columbia	Canada	2007-05-23
GF06D05	Darren Irwin, Department of Zoology & Biodiversity Research Centre, University of British Columbia, British Columbia, Canada. Canadian Wildlife Service band # 231078152. Record # GF06D05.	ZRH131	Oreothlypis	celata	orestera	MG686760	9	Northern Rocky Mountains	Chetwynd area, Wildmare FSR		British Columbia	Canada	2007-06-06
RAM<CAN>:Z08.4.2	Royal Alberta Museum, Alberta, Canada	ZRH185	Oreothlypis	celata	orestera	MG686793	9	Northern Rocky Mountains	James River area		Alberta	Canada	2008-06-24
RAM<CAN>:Z95.11.24	Royal Alberta Museum, Alberta, Canada	ZRH187	Oreothlypis	celata	orestera	MG686795	9	Northern Rocky Mountains	Red Deer River, Improvement District 10		Alberta	Canada	1995-06-22
RAM<CAN>:Z96.18.39	Royal Alberta Museum, Alberta, Canada	ZRH188	Oreothlypis	celata	orestera	MG686796	64	Northern Rocky Mountains	Castle River		Alberta	Canada	1996-06-06
MVZ:Bird:183419	Bird Collection, Museum of Vertebrate Zoology, University of California, Berkeley, California, U.S.A.	ZRH134	Oreothlypis	celata	lutescens	MG686762	13	Southern California	USFS Rd 5N05, 3400 ft, 0.25 mi N + 1.6 mi E jcn USFS Rd. 6N31 + Hwy 33, Los Padres Nat'l Forest	Ventura Co.	California	U.S.A.	2008-05-25
MVZ:Bird:183420	Bird Collection, Museum of Vertebrate Zoology, University of California, Berkeley, California, U.S.A.	ZRH135	Oreothlypis	celata	lutescens	MG686763	1	Southern California	USFS Rd 5N05, 3400 ft, 0.25 mi N + 1.6 mi E jcn USFS Rd. 6N31 + Hwy 33, Los Padres Nat'l Forest	Ventura Co.	California	U.S.A.	2008-05-25
MVZ:Bird:183421	Bird Collection, Museum of Vertebrate Zoology, University of California, Berkeley, California, U.S.A.	ZRH136	Oreothlypis	celata	lutescens	MG686764	1	Southern California	USFS Rd 5N05, 3400 ft, 0.25 mi N + 1.6 mi E jcn USFS Rd. 6N31 + Hwy 33, Los Padres Nat'l Forest	Ventura Co.	California	U.S.A.	2008-05-25
MVZ:Bird:183415	Bird Collection, Museum of Vertebrate Zoology, University of California, Berkeley, California, U.S.A.	ZRH137	Oreothlypis	celata	lutescens	MG686765	1	Southern California	Beaver Campground on USFS Rd 5N25, 3300 ft, 1.6 mi N + 0.25 mi W jcn. Hwy 33 + USFS Rd 6N31, Los Padres Nat'l Forest	Ventura Co.	California	U.S.A.	2008-05-25
MVZ:Bird:183416	Bird Collection, Museum of Vertebrate Zoology, University of California, Berkeley, California, U.S.A.	ZRH138	Oreothlypis	celata	lutescens	MG686766	4	Southern California	Beaver Campground on USFS Rd 5N25, 3300 ft, 1.6 mi N + 0.25 mi W jcn. Hwy 33 + USFS Rd 6N31, Los Padres Nat'l Forest	Ventura Co.	California	U.S.A.	2008-05-25
MVZ:Bird:183422	Bird Collection, Museum of Vertebrate Zoology, University of California, Berkeley, California, U.S.A.	ZRH139	Oreothlypis	celata	lutescens	MG686767	39	Southern California	Trabuco Canyon, 2000 ft, 1.3 mi S + 1.5 mi W Trabuco Pk, Cleveland Nat'l Forest	Orange Co.	California	U.S.A.	2008-05-26
MVZ:Bird:183423	Bird Collection, Museum of Vertebrate Zoology, University of California, Berkeley, California, U.S.A.	ZRH140	Oreothlypis	celata	lutescens	MG686768	55	Southern California	Trabuco Canyon, 2000 ft, 1.3 mi S + 1.5 mi W Trabuco Pk, Cleveland Nat'l Forest	Orange Co.	California	U.S.A.	2008-05-26
MVZ:Bird:183424	Bird Collection, Museum of Vertebrate Zoology, University of California, Berkeley, California, U.S.A.	ZRH141	Oreothlypis	celata	lutescens	MG686769	1	Southern California	Trabuco Canyon, 2000 ft, 1.3 mi S + 1.5 mi W Trabuco Pk, Cleveland Nat'l Forest	Orange Co.	California	U.S.A.	2008-05-26
MVZ:Bird:183425	Bird Collection, Museum of Vertebrate Zoology, University of California, Berkeley, California, U.S.A.	ZRH142	Oreothlypis	celata	lutescens	MG686770	13	Southern California	Trabuco Canyon, 2000 ft, 1.3 mi S + 1.5 mi W Trabuco Pk, Cleveland Nat'l Forest	Orange Co.	California	U.S.A.	2008-05-26
MVZ:Bird:183426	Bird Collection, Museum of Vertebrate Zoology, University of California, Berkeley, California, U.S.A.	ZRH143	Oreothlypis	celata	lutescens	MG686771	21	Southern California	Trabuco Canyon, 2000 ft, 1.3 mi S + 1.5 mi W Trabuco Pk, Cleveland Nat'l Forest	Orange Co.	California	U.S.A.	2008-05-27
MVZ:Bird:183427	Bird Collection, Museum of Vertebrate Zoology, University of California, Berkeley, California, U.S.A.	ZRH144	Oreothlypis	celata	lutescens	MG686772	41	Southern California	Trabuco Canyon, 2000 ft, 1.3 mi S + 1.5 mi W Trabuco Pk, Cleveland Nat'l Forest	Orange Co.	California	U.S.A.	2008-05-27
MVZ:Bird:183417	Bird Collection, Museum of Vertebrate Zoology, University of California, Berkeley, California, U.S.A.	ZRH145	Oreothlypis	celata	lutescens	MG686773	8	Southern California	USFS Rd 5N05, 3400 ft, 0.25 mi N + 1.6 mi E jcn USFS Rd. 6N31 + Hwy 33, Los Padres Nat'l Forest	Ventura Co.	California	U.S.A.	2008-05-24
MVZ:Bird:183418	Bird Collection, Museum of Vertebrate Zoology, University of California, Berkeley, California, U.S.A.	ZRH146	Oreothlypis	celata	lutescens	MG686774	1	Southern California	USFS Rd 5N05, 3400 ft, 0.25 mi N + 1.6 mi E jcn USFS Rd. 6N31 + Hwy 33, Los Padres Nat'l Forest	Ventura Co.	California	U.S.A.	2008-05-24
MVZ:Bird:191207	Bird Collection, Museum of Vertebrate Zoology, University of California, Berkeley, California, U.S.A.	ZRH147	Oreothlypis	celata	lutescens	MG686775	13	Southern California	Saddle Spring Road, 5300 ft, 3 mi S + 1 mi E Bodfish	Kern Co	California	U.S.A.	2008-06-07
SDSU<USA-CA>:Birds:2364	Ornithology Collection, San Diego State University, California, U.S.A.	ZRH148	Oreothlypis	celata		MG686776	14	Southern California	Santa Margarita MAPS Station, Camp Pendelton, San Diego	San Diego Co.	California	U.S.A.	2001-04-13
SDNHM:Birds:51741	Bird Collection, San Diego Natural History Museum, California, U.S.A.	ZRH149	Oreothlypis	celata		MG686777	1	Southern California	10512 Montego Dr., Tierrasanta, San Diego	San Diego Co.	California	U.S.A.	2007-05-30
MVZ:Bird:174050	Bird Collection, Museum of Vertebrate Zoology, University of California, Berkeley, California, U.S.A.	ZRH028	Oreothlypis	celata	orestera	MG686662	19	Southern Rocky Mountains	W slope Uncompahgre Plateau, 14 mi E Nucla	Montrose Co.	Colorado	U.S.A.	1994-06-16
MSB:Bird:26817	Bird Collection, Museum of Southwestern Biology, University of New Mexico, New Mexico, U.S.A.	ZRH172	Oreothlypis	celata	orestera	MG686780	56	Southern Rocky Mountains	Rio Chiquito Canyon, 18 km east of Talpa	Taos Co.	New Mexico	U.S.A.	2008-06-16
MSB:Bird:26816	Bird Collection, Museum of Southwestern Biology, University of New Mexico, New Mexico, U.S.A.	ZRH173	Oreothlypis	celata	orestera	MG686781	57	Southern Rocky Mountains	Rio Chiquito Canyon, 18 km east of Talpa	Taos Co.	New Mexico	U.S.A.	2008-06-16
MSB:Bird:26815	Bird Collection, Museum of Southwestern Biology, University of New Mexico, New Mexico, U.S.A.	ZRH174	Oreothlypis	celata	orestera	MG686782	19	Southern Rocky Mountains	Rio Chiquito Canyon, 18 km east of Talpa	Taos Co.	New Mexico	U.S.A.	2008-06-17
MSB:Bird:26823	Bird Collection, Museum of Southwestern Biology, University of New Mexico, New Mexico, U.S.A.	ZRH175	Oreothlypis	celata	orestera	MG686783	19	Southern Rocky Mountains	Rio Chiquito Canyon, 18 Km East of Talpa	Taos Co.	New Mexico	U.S.A.	2008-06-17
MSB:Bird:26821	Bird Collection, Museum of Southwestern Biology, University of New Mexico, New Mexico, U.S.A.	ZRH176	Oreothlypis	celata	orestera	MG686784	58	Southern Rocky Mountains	Rio Chiquito Canyon, 18 km east of Talpa	Taos Co.	New Mexico	U.S.A.	2008-06-17
MSB:Bird:26814	Bird Collection, Museum of Southwestern Biology, University of New Mexico, New Mexico, U.S.A.	ZRH177	Oreothlypis	celata	orestera	MG686785	59	Southern Rocky Mountains	Rio Chiquito Canyon, 18 km east of Talpa	Taos Co.	New Mexico	U.S.A.	2008-06-17
MSB:Bird:26813	Bird Collection, Museum of Southwestern Biology, University of New Mexico, New Mexico, U.S.A.	ZRH178	Oreothlypis	celata	orestera	MG686786	19	Southern Rocky Mountains	Rio Chiquito Canyon, 18 km east of Talpa	Taos Co.	New Mexico	U.S.A.	2008-06-17
MSB:Bird:26820	Bird Collection, Museum of Southwestern Biology, University of New Mexico, New Mexico, U.S.A.	ZRH179	Oreothlypis	celata	orestera	MG686787	19	Southern Rocky Mountains	Rio Chiquito Canyon, 18 km east of Talpa	Taos Co.	New Mexico	U.S.A.	2008-06-17
MSB:Bird:26822	Bird Collection, Museum of Southwestern Biology, University of New Mexico, New Mexico, U.S.A.	ZRH180	Oreothlypis	celata	orestera	MG686788	19	Southern Rocky Mountains	Rio Chiquito Canyon, 18 km East of Talpa	Taos Co.	New Mexico	U.S.A.	2008-06-17
MSB:Bird:26819	Bird Collection, Museum of Southwestern Biology, University of New Mexico, New Mexico, U.S.A.	ZRH181	Oreothlypis	celata	orestera	MG686789	60	Southern Rocky Mountains	Rio Chiquito Canyon, 18 km east of Talpa	Taos Co.	New Mexico	U.S.A.	2008-06-17
MSB:Bird:26818	Bird Collection, Museum of Southwestern Biology, University of New Mexico, New Mexico, U.S.A.	ZRH182	Oreothlypis	celata	orestera	MG686790	61	Southern Rocky Mountains	Rio Chiquito Canyon, 18 km east of Talpa	Taos Co.	New Mexico	U.S.A.	2008-06-17
MVZ:Bird:183607	Bird Collection, Museum of Vertebrate Zoology, University of California, Berkeley, California, U.S.A.	ZRH203	Oreothlypis	celata	orestera	MG686797	65	Southern Rocky Mountains	Kinney Creek, 5270 ft	Bannock Co.	Idaho	U.S.A.	2009-06-11
MVZ:Bird:183608	Bird Collection, Museum of Vertebrate Zoology, University of California, Berkeley, California, U.S.A.	ZRH204	Oreothlypis	celata	orestera	MG686798	19	Southern Rocky Mountains	Kinney Creek, 5270 ft	Bannock Co.	Idaho	U.S.A.	2009-06-11
MVZ:Bird:183609	Bird Collection, Museum of Vertebrate Zoology, University of California, Berkeley, California, U.S.A.	ZRH205	Oreothlypis	celata	orestera	No ND2 sequence	none	Southern Rocky Mountains	Kinney Creek, 5270 ft	Bannock Co.	Idaho	U.S.A.	2009-06-12
MVZ:Bird:183610	Bird Collection, Museum of Vertebrate Zoology, University of California, Berkeley, California, U.S.A.	ZRH206	Oreothlypis	celata	orestera	No ND2 sequence	none	Southern Rocky Mountains	Kinney Creek, 5270 ft	Bannock Co.	Idaho	U.S.A.	2009-06-12
MVZ:Bird:183611	Bird Collection, Museum of Vertebrate Zoology, University of California, Berkeley, California, U.S.A.	ZRH207	Oreothlypis	celata	orestera	MG686799	19	Southern Rocky Mountains	Kinney Creek, 5270 ft	Bannock Co.	Idaho	U.S.A.	2009-06-12
MVZ:Bird:183612	Bird Collection, Museum of Vertebrate Zoology, University of California, Berkeley, California, U.S.A.	ZRH208	Oreothlypis	celata	orestera	MG686800	66	Southern Rocky Mountains	Kinney Creek, 5270 ft	Bannock Co.	Idaho	U.S.A.	2009-06-12
MVZ:Bird:183613	Bird Collection, Museum of Vertebrate Zoology, University of California, Berkeley, California, U.S.A.	ZRH209	Oreothlypis	celata	orestera	MG686801	23	Southern Rocky Mountains	Kinney Creek, 5270 ft	Bannock Co.	Idaho	U.S.A.	2009-06-12
MVZ:Bird:173509	Bird Collection, Museum of Vertebrate Zoology, University of California, Berkeley, California, U.S.A.	ZRH152	Oreothlypis	ruficapilla		MG686778	outgroup	none	2.5 mi S and 5.5 mi W Grizzly Peak [Above Spanish Creek]	Plumas Co.	California	U.S.A.	1992-06-21
MVZ:Bird:173510	Bird Collection, Museum of Vertebrate Zoology, University of California, Berkeley, California, U.S.A.	ZRH153	Oreothlypis	ruficapilla		MG686779	outgroup	none	2.5 mi S and 5.5 mi W Grizzly Peak [Above Spanish Creek]	Plumas Co.	California	U.S.A.	1992-06-21
