# Supplementary material for: Molecular evidence that the Channel Islands populations of the orange-crowned warbler (Oreothlypis celata; Aves: Passeriformes: Parulidae) represent a distinct evolutionary lineage
Source: PeerJ. 2019 Aug 6;7:e7388. doi: 10.7717/peerj.7388 (PMC6688592; doi:10.7717/peerj.7388)
Supplement: Table S2 — This table presents divergence statistics for pairwise coastal and interior population comparisons calculated using ND2 mitochondrial DNA sequence (ΦST above diagonal) and microsatellite data (RST below diagonal). Values followed by asterisks are significant after applying a Bonferroni correction (p ≤ 0.008). [file peerj-07-7388-s002.xlsx]

## Sheet: Sheet1
Table S2. Coastal and interior pairwise divergence statistics. This table presents divergence statistics for pairwise coastal and interior population comparisons calculated using ND2 mitochondrial DNA sequence (ΦST above diagonal) and microsatellite data (RST below diagonal). Values followed by asterisks are significant after applying a Bonferroni correction (p ≤ 0.008).
	Coast	Haida Gwaii	Interior	Channel Islands
Coast	-	0.069*	0.200*	0.202*
Haida Gwaii	0.026*	-	0.238*	0.564*
Interior	0.011	0.034*	-	0.406*
Channel Islands	0.089*	0.178*	0.117*	-
