# Supplementary material for: Molecular evidence that the Channel Islands populations of the orange-crowned warbler (Oreothlypis celata; Aves: Passeriformes: Parulidae) represent a distinct evolutionary lineage
Source: PeerJ. 2019 Aug 6;7:e7388. doi: 10.7717/peerj.7388 (PMC6688592; doi:10.7717/peerj.7388)
Supplement: Table S3 — This table presents the statistics regarding the variability of the microsatellite loci in each population. “N” is the number of individuals genotyped. “A” is the number of alleles in the population followed by the number of private alleles in parentheses. ”R˙S” is allelic richness, ”H˙O” is observed heterozygosity, ”H˙E” is expected heterozygosity, and “p-val” is the p-value resulting from a test of Hardy-Weinberg Equilibrium. P-values followed by asterisks indicate significant difference between the observed and expected heterozygosities after applying a Bonferroni correction (p < 0.005). See Table S1 for the samples included in each population. [file peerj-07-7388-s003.xlsx]

## Sheet: Sheet1
Table S3. Microsatellite statistics. This table presents the statistics regarding the variability of the microsatellite loci in each population. “N” is the number of individuals genotyped. “A” is the number of alleles in the population followed by the number of private alleles in parentheses. "RS" is allelic richness, "HO" is observed heterozygosity, "HE" is expected heterozygosity, and “p-val” i…
		N	A	RS	HO	HE	p-val
Fairbanks
	Vce34	15	6 (1)	6	0.333	0.763	<0.005*
	Vce50	15	18 (0)	18	1	0.959	1
	Vce70	15	2 (0)	2	0.333	0.508	0.293
	Vce102	15	8 (1)	8	0.733	0.839	0.545
	Vce103	15	7 (0)	7	0.667	0.648	0.308
	Vce109	15	7 (0)	7	0.933	0.839	0.802
	Vce116	15	6 (0)	6	0.733	0.749	0.231
	Vce128	15	12 (0)	12	0.933	0.913	0.978
	Vce167	15	14 (2)	14	0.667	0.88	0.042
	Vce179	15	6 (0)	6	0.867	0.77	0.293
Haida Gwaii
	Vce34	20	7 (0)	6.678	0.65	0.797	0.273
	Vce50	20	24 (3)	19.74	1	0.962	1
	Vce70	20	4 (0)	3.692	0.55	0.581	0.14
	Vce102	20	7 (0)	6.43	0.55	0.772	0.071
	Vce103	20	8 (0)	6.885	0.65	0.669	0.9
	Vce109	20	9 (0)	8.598	0.7	0.853	0.024
	Vce116	20	7 (1)	6.622	0.9	0.792	0.213
	Vce128	20	9 (0)	7.884	0.75	0.768	0.489
	Vce167	20	16 (0)	14.24	0.9	0.935	0.834
	Vce179	20	7 (0)	6.238	0.65	0.74	0.286
Northern Rocky Mountains
	Vce34	19	9 (0)	8.315	0.842	0.818	0.161
	Vce50	19	24 (4)	20.45	0.947	0.967	0.217
	Vce70	19	3 (0)	2.789	0.474	0.496	0.558
	Vce102	19	11 (2)	9.901	0.789	0.868	0.022
	Vce103	19	8 (0)	7.289	0.579	0.691	0.317
	Vce109	19	9 (1)	8.321	0.737	0.812	0.358
	Vce116	19	9 (2)	8.532	0.895	0.872	0.783
	Vce128	19	14 (0)	12.8	0.842	0.9	0.212
	Vce167	19	17 (1)	15.31	0.895	0.932	0.446
	Vce179	19	7 (0)	6.571	0.842	0.788	0.576
Southern Rocky Mountains
	Vce34	19	7 (0)	6.749	0.842	0.832	0.348
	Vce50	18	19 (1)	17.37	0.889	0.959	0.093
	Vce70	19	3 (0)	2.993	0.368	0.457	0.319
	Vce102	19	9 (1)	8.493	0.789	0.855	0.944
	Vce103	19	8 (2)	7.361	0.789	0.807	0.417
	Vce109	19	6 (0)	5.776	0.842	0.754	0.809
	Vce116	19	6 (0)	5.959	0.789	0.792	0.706
	Vce128	19	13 (0)	12.02	1	0.905	0.668
	Vce167	19	15 (0)	13.77	0.895	0.935	0.5
	Vce179	19	6 (0)	5.749	0.737	0.718	0.313
Nevada
	Vce34	16	8 (0)	7.873	0.875	0.839	0.699
	Vce50	16	19 (4)	18.31	0.938	0.964	0.626
	Vce70	16	3 (0)	3	0.625	0.599	1
	Vce102	16	5 (0)	4.938	0.563	0.669	0.076
	Vce103	16	7 (1)	6.933	0.563	0.742	0.067
	Vce109	16	6 (0)	5.935	0.813	0.774	0.262
	Vce116	16	7 (0)	6.935	0.875	0.837	0.357
	Vce128	16	11 (0)	10.75	0.75	0.881	0.219
	Vce167	16	12 (1)	11.74	0.75	0.889	0.026
	Vce179	16	7 (0)	6.871	0.938	0.766	0.574
Northern California
	Vce34	43	9 (0)	6.925	0.767	0.789	0.475
	Vce50	43	31 (2)	18.29	0.953	0.96	0.22
	Vce70	43	5 (0)	3.657	0.512	0.565	0.825
	Vce102	43	12 (1)	9.026	0.837	0.834	0.142
	Vce103	43	7 (0)	4.978	0.535	0.563	0.581
	Vce109	43	13 (3)	9.338	0.907	0.854	0.022
	Vce116	43	9 (1)	7.257	0.814	0.82	0.42
	Vce128	43	14 (0)	10.99	0.884	0.884	0.426
	Vce167	43	26 (4)	15.26	0.884	0.9	0.92
	Vce179	43	11 (1)	7.872	0.884	0.822	0.638
Southern California
	Vce34	16	7 (0)	6.873	0.75	0.772	0.584
	Vce50	16	19 (1)	18.3	1	0.96	0.665
	Vce70	16	4 (0)	3.875	0.5	0.504	0.633
	Vce102	16	6 (0)	5.938	0.75	0.804	0.143
	Vce103	16	4 (0)	3.935	0.438	0.381	1
	Vce109	16	8 (0)	7.869	0.688	0.806	0.123
	Vce116	16	8 (1)	7.81	0.875	0.817	0.963
	Vce128	16	10 (0)	9.808	0.875	0.873	0.808
	Vce167	16	12 (0)	11.75	0.938	0.919	0.526
	Vce179	16	6 (0)	5.994	0.75	0.742	0.78
Channel Islands
	Vce34	30	9 (0)	7.606	0.7	0.779	0.354
	Vce50	30	23 (2)	16.57	0.9	0.945	0.584
	Vce70	30	3 (0)	2.754	0.5	0.505	0.728
	Vce102	30	7 (0)	6.197	0.8	0.802	0.38
	Vce103	30	2 (0)	2	0.467	0.364	0.295
	Vce109	30	8 (0)	7.254	0.833	0.829	0.655
	Vce116	30	8 (0)	6.834	0.7	0.789	0.136
	Vce128	29	14 (1)	10.2	0.724	0.704	0.404
	Vce167	29	15 (0)	12.47	0.655	0.902	0.006
	Vce179	30	7 (0)	6.195	0.833	0.775	0.821
