# Supplementary material for: Molecular evidence that the Channel Islands populations of the orange-crowned warbler (Oreothlypis celata; Aves: Passeriformes: Parulidae) represent a distinct evolutionary lineage
Source: PeerJ. 2019 Aug 6;7:e7388. doi: 10.7717/peerj.7388 (PMC6688592; doi:10.7717/peerj.7388)
Supplement: Table S4 — We present the genotype values of all successfully genotyped individuals. The first row gives the names of the loci. The first column gives the sample codes of the individuals (see Table S1 for the specimens corresponding to each of these sample codes). There are two rows for each individual with a single column providing the two alleles for each individual at a locus. [file peerj-07-7388-s004.xlsx]

## Sheet: Sheet1
Table S4. Microsatellite genotypes. We present here the genotype values of all successfully genotyped individuals. The first row gives the names of the loci. The first column gives the sample codes of the individuals (see Table S1 for the specimens corresponding to each of these sample codes). There are two rows for each individual with a single column providing the two alleles for each individua…
	Vce34	Vce50	Vce70	Vce102	Vce103	Vce109	Vce116	Vce128	Vce167	Vce179
ZRH001	153	238	176	197	150	226	169	127	150	231
ZRH001	157	262	176	221	150	230	173	175	202	231
ZRH002	149	242	176	189	154	226	165	151	158	223
ZRH002	153	258	180	189	162	230	169	179	158	235
ZRH003	137	190	180	193	150	226	157	171	150	227
ZRH003	141	218	184	197	150	226	165	171	216	231
ZRH004	141	234	172	193	146	226	165	175	150	203
ZRH004	141	262	176	197	150	246	165	183	186	227
ZRH005	153	202	180	193	154	226	173	163	162	231
ZRH005	153	206	180	201	166	234	173	179	206	231
ZRH006	153	206	180	189	150	226	161	183	158	235
ZRH006	153	234	180	201	154	234	181	187	162	235
ZRH007	157	154	180	205	146	226	169	163	162	223
ZRH007	157	198	180	209	150	230	177	167	262	231
ZRH008	149	194	176	193	150	222	161	183	150	227
ZRH008	153	250	180	209	150	226	165	183	158	231
ZRH009	157	214	180	193	150	222	169	187	158	227
ZRH009	165	250	180	205	154	242	181	191	158	231
ZRH010	153	186	176	197	150	230	165	179	216	219
ZRH010	153	250	176	201	150	230	169	179	216	227
ZRH011	145	198	176	197	150	222	161	175	150	231
ZRH011	157	286	176	201	150	234	165	175	154	235
ZRH012	153	154	176	193	150	222	173	163	150	227
ZRH012	165	186	180	201	150	230	181	179	158	227
ZRH013	153	154	176	205	150	230	169	127	146	223
ZRH013	165	238	180	209	150	234	169	179	224	235
ZRH014	153	194	176	193	146	218	165	175	146	219
ZRH014	153	354	180	221	150	242	181	183	202	227
ZRH015	153	186	180	193	150	222	177	167	150	227
ZRH015	161	242	180	205	150	230	177	179	198	239
ZRH016	153	190	180	197	146	230	161	175	214	219
ZRH016	157	270	184	201	150	234	169	179	214	227
ZRH017	145	194	176	193	150	222	169	127	154	223
ZRH017	157	194	180	193	150	226	177	179	216	247
ZRH018	141	186	176	193	150	222	165	165	150	223
ZRH018	145	252	184	197	166	222	185	171	194	227
ZRH019	145	258	176	193	146	222	157	155	154	227
ZRH019	149	274	180	193	166	226	169	179	154	231
ZRH020	157	238	176	197	150	226	169	127	198	223
ZRH020	157	258	176	201	150	230	169	171	198	231
ZRH021	145	186	176	189	150	230	165	127	146	223
ZRH021	149	194	180	193	150	242	173	171	146	227
ZRH022	133	250	176	189	150	218	165	127	198	219
ZRH022	149	298	180	193	150	226	173	127	222	227
ZRH023	149	262	180	185	150	226	169	127	198	223
ZRH023	149	294	180	193	150	230	169	127	198	231
ZRH024	141	242	176	189	150	226	173	-9	-9	215
ZRH024	153	254	176	197	150	234	181	-9	-9	231
ZRH025	145	242	176	197	150	218	165	155	190	219
ZRH025	161	262	176	201	150	226	169	163	198	235
ZRH026	153	230	176	193	150	226	169	127	150	227
ZRH026	161	242	180	197	150	226	173	175	206	227
ZRH027	141	186	176	189	150	214	165	167	198	227
ZRH027	153	198	180	197	154	222	173	187	210	231
ZRH028	141	190	176	185	158	222	173	179	150	227
ZRH028	149	218	180	193	162	226	173	183	202	231
ZRH029	149	250	176	189	150	226	165	127	194	227
ZRH029	153	266	176	205	150	226	181	175	198	235
ZRH030	137	186	176	193	150	230	173	127	150	227
ZRH030	149	194	176	193	150	230	177	167	186	231
ZRH031	141	190	180	197	150	226	169	171	150	203
ZRH031	157	198	180	197	150	230	177	183	194	235
ZRH032	149	246	176	197	150	226	161	171	154	227
ZRH032	153	254	176	197	150	226	173	179	224	227
ZRH033	149	154	180	201	150	222	161	183	150	223
ZRH033	157	294	180	213	150	254	165	195	162	227
ZRH034	149	186	176	193	150	230	169	127	150	219
ZRH034	153	246	176	197	154	234	169	127	222	227
ZRH035	149	186	176	189	150	222	165	127	154	227
ZRH035	153	242	180	197	154	242	177	165	190	235
ZRH036	145	178	176	189	150	222	169	127	202	223
ZRH036	149	194	176	197	150	234	169	161	226	227
ZRH037	149	186	176	201	150	218	157	127	234	227
ZRH037	165	186	180	205	150	230	169	161	234	231
ZRH038	157	186	180	193	150	222	165	123	150	227
ZRH038	161	270	180	201	150	230	169	127	214	231
ZRH039	153	158	176	197	150	222	173	143	150	227
ZRH039	153	258	180	197	150	226	173	175	154	231
ZRH040	145	246	176	189	150	230	161	127	198	227
ZRH040	145	278	180	189	154	234	169	127	198	239
ZRH041	153	218	176	193	150	222	165	127	194	231
ZRH041	157	258	180	197	154	226	173	171	218	231
ZRH042	149	250	176	189	150	222	165	127	150	223
ZRH042	165	250	180	197	150	230	173	127	218	235
ZRH043	153	182	176	193	150	226	169	127	150	227
ZRH043	153	246	176	213	154	230	169	159	150	227
ZRH044	145	186	176	185	150	214	157	131	146	223
ZRH044	153	226	180	189	154	218	173	165	206	231
ZRH045	149	178	176	201	150	230	173	127	186	223
ZRH045	153	238	176	201	154	234	173	159	218	227
ZRH046	133	254	180	189	150	218	165	127	150	219
ZRH046	149	258	180	197	150	230	173	179	214	227
ZRH047	149	186	176	189	150	222	165	127	214	215
ZRH047	153	190	180	193	154	222	165	127	226	223
ZRH048	149	234	176	193	150	234	173	161	190	219
ZRH048	149	234	176	193	154	238	173	167	190	227
ZRH049	153	190	168	185	150	218	157	127	202	219
ZRH049	153	242	176	193	150	226	185	127	222	223
ZRH050	153	190	180	193	150	226	161	127	146	219
ZRH050	153	234	180	201	154	230	165	127	198	219
ZRH051	153	190	168	189	150	230	169	127	150	227
ZRH051	157	238	176	193	154	230	181	179	198	231
ZRH052	149	250	176	201	150	222	157	127	190	223
ZRH052	149	254	180	201	154	234	169	175	190	227
ZRH053	153	194	176	185	150	230	165	175	150	227
ZRH053	153	274	176	201	154	234	173	179	150	227
ZRH054	149	246	176	193	150	218	173	175	202	227
ZRH054	153	266	180	193	150	238	173	183	202	231
ZRH055	153	234	180	189	150	226	173	159	154	227
ZRH055	157	250	180	193	150	230	173	163	194	231
ZRH056	149	198	180	201	150	218	165	175	146	227
ZRH056	153	302	180	201	150	230	169	175	150	227
ZRH057	149	202	180	193	150	234	165	171	150	219
ZRH057	149	206	180	193	150	238	169	183	216	227
ZRH058	133	218	180	193	146	226	165	131	210	227
ZRH058	145	258	184	193	150	230	173	163	210	231
ZRH059	157	166	176	201	154	234	169	183	214	227
ZRH059	157	202	176	213	158	238	181	195	214	231
ZRH060	153	158	180	197	150	226	169	179	162	235
ZRH060	153	198	180	201	154	230	173	187	210	239
ZRH061	149	238	176	165	150	222	173	127	190	223
ZRH061	161	258	180	201	150	238	173	167	194	231
ZRH062	157	190	176	197	150	226	169	127	198	227
ZRH062	157	222	176	205	154	242	177	191	226	231
ZRH063	153	266	176	201	150	222	173	167	162	219
ZRH063	153	282	180	201	150	230	181	187	202	235
ZRH064	159	202	176	197	174	226	169	167	150	227
ZRH064	165	254	176	197	178	234	173	195	158	235
ZRH065	153	162	176	197	150	222	169	159	162	231
ZRH065	153	202	180	197	150	230	173	175	166	235
ZRH066	153	198	180	201	150	230	173	183	162	227
ZRH066	165	222	180	205	158	234	177	199	162	231
ZRH067	165	158	176	197	146	210	173	171	158	235
ZRH067	165	206	176	197	150	238	173	187	158	239
ZRH068	149	222	176	193	150	226	173	163	154	231
ZRH068	149	254	180	213	150	226	173	187	154	235
ZRH069	145	190	176	189	150	222	165	127	150	223
ZRH069	153	246	180	193	170	226	169	175	150	227
ZRH070	153	194	180	193	154	230	157	163	162	227
ZRH070	153	242	180	197	154	230	169	163	190	235
ZRH071	141	162	176	193	150	222	157	165	158	223
ZRH071	153	190	184	197	170	226	177	179	162	231
ZRH072	153	154	176	193	150	210	161	175	138	231
ZRH072	161	234	180	197	158	230	173	183	150	235
ZRH073	149	242	176	185	150	198	157	175	158	227
ZRH073	157	270	180	189	150	246	173	183	224	235
ZRH074	149	150	180	197	150	206	165	187	150	227
ZRH074	153	246	180	197	154	230	169	187	210	235
ZRH075	141	166	176	197	150	230	169	163	150	227
ZRH075	145	190	184	201	154	234	169	175	150	231
ZRH076	149	146	176	197	150	222	153	179	216	223
ZRH076	157	246	180	201	150	238	161	187	220	227
ZRH077	145	158	176	185	150	218	165	171	150	223
ZRH077	157	250	176	189	150	226	169	191	150	235
ZRH078	137	218	176	189	142	222	173	127	146	219
ZRH078	161	240	180	193	154	234	173	179	150	223
ZRH079	153	186	180	197	146	218	161	175	150	227
ZRH079	157	286	184	205	170	226	165	179	216	231
ZRH080	149	202	180	193	150	218	173	155	150	227
ZRH080	153	274	180	193	162	226	177	179	164	231
ZRH081	141	186	176	197	154	226	161	179	198	227
ZRH081	153	262	176	201	154	230	169	179	214	243
ZRH082	149	190	180	201	150	222	165	155	146	223
ZRH082	157	202	180	209	154	226	165	175	214	227
ZRH083	149	242	176	185	150	218	173	127	146	231
ZRH083	153	262	180	213	178	222	185	175	158	239
ZRH084	137	198	180	193	150	218	157	155	150	239
ZRH084	153	198	180	201	154	222	173	179	204	247
ZRH085	157	238	176	197	146	218	165	127	154	227
ZRH085	157	246	180	201	150	226	169	183	220	227
ZRH086	149	246	180	193	150	234	169	173	186	235
ZRH086	153	258	180	197	150	242	181	179	212	239
ZRH087	157	190	180	197	150	222	173	127	158	235
ZRH087	157	334	180	205	166	254	181	179	206	243
ZRH088	145	150	176	193	146	234	165	183	150	223
ZRH088	149	246	180	197	150	234	173	183	194	231
ZRH089	153	246	176	177	150	222	161	167	150	227
ZRH089	161	258	180	189	150	238	169	183	234	231
ZRH090	153	250	176	197	150	226	169	143	146	223
ZRH090	153	254	180	213	150	226	173	175	206	235
ZRH091	141	262	172	185	146	226	165	143	198	235
ZRH091	157	266	180	217	150	230	177	175	238	239
ZRH092	157	222	180	193	146	222	169	175	142	227
ZRH092	157	254	180	213	150	238	177	183	150	235
ZRH093	153	150	176	213	150	226	169	171	154	231
ZRH093	157	242	180	217	154	230	177	171	206	239
ZRH094	149	210	176	197	170	218	169	171	190	227
ZRH094	149	214	180	197	174	226	177	183	210	231
ZRH095	145	158	176	197	150	218	173	127	150	215
ZRH095	153	262	176	225	150	250	173	175	182	239
ZRH096	149	202	168	197	146	222	165	183	154	219
ZRH096	153	242	180	201	146	226	177	191	208	227
ZRH097	153	166	180	193	150	214	161	127	150	215
ZRH097	157	262	180	193	174	226	177	191	154	227
ZRH098	149	254	176	193	146	222	169	179	150	231
ZRH098	157	258	180	201	150	226	173	179	206	231
ZRH099	149	242	176	197	146	222	169	175	198	227
ZRH099	149	250	180	197	170	230	173	183	230	235
ZRH100	145	154	176	193	150	226	161	175	154	231
ZRH100	149	250	176	213	150	230	173	179	216	239
ZRH101	157	230	180	201	150	226	157	163	150	227
ZRH101	169	278	180	209	170	230	173	179	226	231
ZRH102	141	202	176	201	146	218	169	167	146	207
ZRH102	161	206	176	201	150	222	177	171	150	231
ZRH103	149	154	176	197	146	222	165	175	222	227
ZRH103	153	238	184	201	146	230	169	195	226	239
ZRH104	145	154	176	197	154	214	165	173	150	219
ZRH104	153	166	176	205	154	226	181	175	198	235
ZRH105	153	150	180	201	146	218	165	155	162	227
ZRH105	157	150	180	205	150	238	169	179	202	231
ZRH106	149	246	176	197	146	218	169	171	154	219
ZRH106	157	250	180	205	154	250	169	179	158	239
ZRH107	149	282	180	193	150	222	169	165	150	223
ZRH107	153	310	180	201	150	226	173	175	150	231
ZRH108	153	250	180	201	146	222	165	155	150	223
ZRH108	161	254	180	213	150	230	169	163	206	227
ZRH109	137	142	176	189	146	238	165	163	158	235
ZRH109	145	202	180	217	158	242	173	163	202	239
ZRH110	137	146	172	197	150	226	161	127	150	231
ZRH110	153	206	176	197	150	230	161	127	194	231
ZRH111	137	194	-9	-9	-9	-9	-9	-9	150	231
ZRH111	153	194	-9	-9	-9	-9	-9	-9	150	235
ZRH112	145	194	180	197	150	226	161	175	158	227
ZRH112	157	274	180	197	150	230	165	179	174	231
ZRH113	149	218	176	173	150	230	165	159	146	223
ZRH113	149	262	176	193	154	230	185	191	220	227
ZRH114	153	190	176	201	146	234	165	171	218	227
ZRH114	157	198	180	217	178	234	169	171	218	227
ZRH115	145	238	180	201	150	230	177	155	150	227
ZRH115	165	306	180	205	150	246	181	179	202	235
ZRH116	149	198	176	197	146	222	169	155	210	235
ZRH116	157	278	176	213	150	230	177	179	222	239
ZRH117	149	242	180	161	150	202	169	127	150	227
ZRH117	157	242	180	193	174	218	173	187	158	239
ZRH118	137	222	176	197	150	226	169	171	150	223
ZRH118	157	246	184	213	150	230	181	179	162	235
ZRH119	157	170	180	197	150	222	165	161	162	227
ZRH119	157	202	180	205	166	238	169	175	206	235
ZRH120	141	174	176	193	146	218	161	159	146	219
ZRH120	153	190	180	209	146	226	177	179	158	235
ZRH121	145	154	176	201	146	226	165	179	150	231
ZRH121	165	194	180	201	150	242	197	191	194	231
ZRH122	141	198	176	193	150	230	161	127	150	203
ZRH122	149	210	180	197	150	230	165	167	226	227
ZRH123	153	246	180	193	162	226	173	179	150	227
ZRH123	157	270	180	193	166	226	177	191	222	231
ZRH124	149	272	176	201	150	222	165	127	142	235
ZRH124	153	280	180	205	154	226	173	187	146	239
ZRH125	145	198	180	193	154	226	173	151	158	227
ZRH125	161	278	180	197	154	230	201	179	158	235
ZRH127	149	274	180	201	150	226	169	179	150	231
ZRH127	157	326	180	209	158	230	173	179	150	239
ZRH128	149	154	176	193	150	234	169	171	210	219
ZRH128	153	206	180	205	182	234	177	191	238	239
ZRH129	157	206	176	189	150	218	169	183	216	227
ZRH129	169	262	180	189	150	230	181	183	236	227
ZRH130	149	142	180	193	150	234	177	179	154	227
ZRH130	157	310	180	197	150	238	185	179	190	231
ZRH131	157	214	180	189	150	218	165	167	162	235
ZRH131	157	242	180	189	158	230	173	195	206	239
ZRH132	145	194	172	197	150	222	169	147	146	231
ZRH132	153	230	180	225	150	234	169	187	150	235
ZRH133	141	246	176	193	150	218	161	191	150	223
ZRH133	153	262	180	197	150	226	173	195	166	235
ZRH134	141	146	176	193	150	214	173	127	150	227
ZRH134	157	202	180	193	150	238	177	183	230	227
ZRH135	153	250	176	189	150	226	161	127	202	227
ZRH135	153	254	180	201	150	226	173	187	210	235
ZRH136	149	186	168	185	150	226	165	127	198	219
ZRH136	153	250	176	189	150	234	173	175	202	235
ZRH137	149	254	176	193	150	222	165	127	190	223
ZRH137	153	258	176	197	150	222	177	179	194	223
ZRH138	153	154	176	189	150	226	161	179	150	227
ZRH138	153	290	180	201	150	230	173	179	218	231
ZRH139	153	218	180	197	150	214	169	127	146	223
ZRH139	161	254	184	201	162	226	169	147	150	227
ZRH140	157	254	176	193	146	218	173	167	186	223
ZRH140	161	258	176	197	150	226	177	171	190	227
ZRH141	153	246	176	193	146	218	173	167	186	223
ZRH141	157	258	180	193	150	226	173	179	218	231
ZRH142	157	202	176	193	146	210	169	127	146	227
ZRH142	157	258	176	193	150	226	177	167	186	227
ZRH143	149	154	180	185	150	222	173	175	150	227
ZRH143	157	194	180	201	170	230	193	175	230	239
ZRH144	149	226	176	201	150	226	169	127	146	223
ZRH144	153	242	176	201	162	226	177	151	150	227
ZRH145	145	194	176	193	150	226	157	179	218	227
ZRH145	165	198	180	197	150	230	169	183	226	231
ZRH146	145	178	176	189	150	222	169	127	150	223
ZRH146	157	262	176	197	150	230	173	183	194	227
ZRH147	153	190	176	185	146	222	169	155	190	227
ZRH147	153	206	176	201	150	222	181	183	224	227
ZRH148	145	246	176	193	150	230	169	151	146	223
ZRH148	153	250	176	217	150	234	177	155	230	239
ZRH149	149	186	176	197	150	222	161	127	194	219
ZRH149	153	238	180	201	150	222	169	175	194	231
ZRH172	145	198	180	197	146	218	169	175	146	227
ZRH172	149	222	184	201	182	226	173	179	212	235
ZRH173	145	190	180	181	150	226	157	147	154	227
ZRH173	157	214	184	197	162	234	173	183	194	235
ZRH174	153	234	176	189	150	222	161	163	202	227
ZRH174	153	234	180	193	166	234	169	175	220	231
ZRH175	145	194	180	189	146	214	165	169	194	227
ZRH175	153	194	184	201	166	222	169	183	206	227
ZRH176	153	206	180	201	150	222	161	167	202	223
ZRH176	161	246	180	201	154	230	177	179	218	223
ZRH177	153	262	176	193	162	222	161	151	150	223
ZRH177	157	274	176	209	162	226	169	179	194	227
ZRH178	145	178	180	197	150	222	161	175	154	223
ZRH178	149	238	180	197	154	230	173	179	154	223
ZRH179	141	246	180	193	146	226	165	163	146	227
ZRH179	141	254	180	193	150	226	169	175	150	243
ZRH180	145	198	180	193	150	226	169	155	158	223
ZRH180	153	254	180	201	150	230	169	179	202	227
ZRH181	141	206	180	193	154	222	161	167	198	223
ZRH181	145	254	180	221	190	222	169	179	198	227
ZRH182	141	202	180	189	150	214	165	175	146	227
ZRH182	149	258	180	189	150	222	169	183	218	235
ZRH183	141	158	180	197	154	226	169	159	150	203
ZRH183	149	262	184	201	158	226	169	175	190	231
ZRH184	145	202	184	197	150	226	173	169	214	227
ZRH184	157	294	184	197	150	234	193	187	226	235
ZRH185	149	230	176	197	146	218	165	155	150	223
ZRH185	157	246	180	201	150	230	165	183	210	231
ZRH186	149	274	176	189	146	218	169	155	150	235
ZRH186	157	286	176	193	150	222	173	183	224	243
ZRH187	153	202	176	189	150	230	161	127	150	227
ZRH187	157	262	180	225	150	230	177	173	206	231
ZRH188	141	198	180	193	154	222	161	127	190	227
ZRH188	153	206	180	197	162	230	161	179	220	231
ZRH203	145	198	180	185	146	214	157	169	146	227
ZRH203	153	254	180	197	150	222	165	187	154	231
ZRH204	141	202	176	201	150	222	169	161	146	219
ZRH204	157	262	180	217	150	226	177	165	150	231
ZRH205	153	190	176	201	146	222	165	155	186	227
ZRH205	153	244	176	209	154	226	173	159	198	227
ZRH206	145	202	180	201	146	222	173	151	158	223
ZRH206	157	222	180	221	150	234	177	175	162	227
ZRH207	149	-9	176	185	146	226	173	155	210	227
ZRH207	161	-9	180	189	154	230	177	179	212	235
ZRH208	137	194	180	193	146	222	169	163	206	219
ZRH208	149	202	180	201	154	230	169	169	224	235
ZRH209	145	162	180	189	154	226	169	159	150	227
ZRH209	153	250	180	193	166	226	169	175	154	227
ZRH210	157	210	176	193	150	230	173	175	142	231
ZRH210	157	262	176	201	150	230	177	183	146	231
ZRH211	153	194	176	189	150	230	169	179	142	231
ZRH211	157	262	180	201	150	230	173	183	154	239
ZRH212	157	214	176	193	150	222	173	143	150	227
ZRH212	161	222	176	193	174	238	177	183	158	235
ZRH213	153	254	180	201	150	218	173	191	214	227
ZRH213	161	334	184	209	150	246	177	199	220	231
ZRH214	153	142	176	197	150	222	173	179	206	231
ZRH214	157	274	180	197	154	238	177	179	214	239
ZRH215	149	242	176	213	146	222	161	179	146	227
ZRH215	157	254	180	213	146	226	169	179	212	227
ZRH216	153	166	176	201	150	230	169	175	158	227
ZRH216	161	262	180	201	150	250	173	179	206	231
ZRH217	157	174	180	185	150	214	169	127	146	227
ZRH217	161	262	180	193	162	222	177	187	154	227
ZRH218	149	190	176	193	146	214	165	179	146	227
ZRH218	149	254	180	201	146	234	173	183	150	227
ZRH219	153	326	180	197	146	226	169	183	158	227
ZRH219	153	366	180	197	150	226	177	183	194	235
ZRH220	149	154	180	197	146	222	161	175	150	227
ZRH220	149	262	180	197	150	226	169	183	150	227
ZRH221	153	246	176	193	146	218	169	179	190	227
ZRH221	153	266	180	197	158	226	177	179	202	235
ZRH222	153	246	176	193	146	226	169	175	150	223
ZRH222	165	270	180	193	170	238	169	179	190	227
ZRH223	149	326	180	193	150	226	169	127	146	219
ZRH223	153	330	180	201	150	230	169	183	190	235
ZRH224	153	266	172	197	146	218	173	179	158	231
ZRH224	153	274	184	201	150	230	177	183	218	235
ZRH225	165	250	176	189	146	234	173	169	150	227
ZRH225	165	254	176	197	150	246	177	183	218	243
ZRH226	145	190	176	189	146	230	173	175	198	231
ZRH226	157	218	180	193	150	230	181	183	206	235
ZRH227	149	210	176	197	150	230	165	179	154	235
ZRH227	153	254	176	197	174	230	169	183	206	235
ZRH228	145	190	180	193	150	214	165	183	206	227
ZRH228	157	238	180	197	178	222	181	183	224	227
ZRH229	137	258	176	197	146	222	149	179	162	231
ZRH229	153	326	180	197	154	222	173	187	162	239
